# Supplementary material for: Tris(N,N-di­methyl­anilinium) tri-μ-bromido-bis[tribromido­anti­monate(III)]
Source: Acta Crystallogr Sect E Struct Rep Online. 2013 Jun 8;69(Pt 7):m353. doi: 10.1107/S1600536813014335 (PMC3772401; doi:10.1107/S1600536813014335)
Supplement: Supplementary file 1 [file e-69-0m353-sup1.cif]

##############################################################################
#                                                                            #
# This CIF contains the data in a paper accepted for publication in          #
# Acta Crystallographica Section E. It conforms to the requirements of       #
# Notes for Authors for Acta Crystallographica Section E, and has been       #
# peer reviewed under the auspices of the IUCr Commission on Journals.       #
#                                                                            #
# Full details of the Crystallographic Information File format               #
# are given in the paper "The Crystallographic Information File (CIF):       #
# a New Standard Archive File for Crystallography" by S. R. Hall, F. H.      #
# Allen and I. D. Brown [Acta Cryst. (1991), A47, 655-685].                  #
#                                                                            #
# The current version of the core CIF dictionary is obtainable from          #
# ftp://ftp.iucr.org/pub/cif_core.dic.                                       #
#                                                                            #
# Software is freely available for graphical display of the structure(s)     #
# in this CIF. For information consult the CIF software page                 #
# http://www.iucr.org/resources/cif/software.                                #
#                                                                            #
# This file may be used for bona fide research purposes within the           #
# scientific community so long as proper attribution is given to the journal # 
# article from which it was obtained.                                        #
#                                                                            #
##############################################################################
data_global
_audit_creation_method     'WinGX routine CIF_UPDATE'
_audit_conform_dict_name     cif_core.dic
_audit_conform_dict_version     2.4
_journal_date_recd_electronic     2013-05-15
_journal_date_accepted     2013-05-23
_journal_name_full     'Acta Crystallographica, Section E'
_journal_year     2013
_journal_volume     69
_journal_issue      7
_journal_page_first     m353
_journal_page_last     m353
_journal_paper_category     QM
_journal_paper_doi     10.1107/S1600536813014335
_journal_coeditor_code     VN2071
_publ_contact_author_name     'Houda Kharrat'
_publ_contact_author_address
;
Laboratoire de G\'enie des Mat\'eriaux et Environnement
\'Ecole Nationale d'Ing\'enieurs de Sfax
Universit\'e de Sfax
BP 1173
Sfax
Tunisia
;
_publ_contact_author_email     kharrat_houda@yahoo.fr
_publ_contact_author_fax     '(00216) 74 66 93 30'
_publ_contact_author_phone     '(00216) 97 89 89 60'
_publ_section_title
;
Tris(<i>N</i>,<i>N</i>-dimethylanilinium)
tri-\m-bromido-bis[tribromidoantimonate(III)]
;
loop_
    _publ_author_name
    _publ_author_footnote
    _publ_author_address
    'Kharrat, Houda' .
;
Laboratoire de G\'enie des Mat\'eriaux et Environnement,
\'Ecole Nationale d'Ing\'enieurs de Sfax,
Universit\'e de Sfax,
BP 1173,
Sfax,
Tunisia
;
    'Kamoun, Slaheddine' .
;
Laboratoire de G\'enie des Mat\'eriaux et Environnement,
\'Ecole Nationale d'Ing\'enieurs de Sfax,
Universit\'e de Sfax,
BP 1173,
Sfax,
Tunisia
;
    'Michaud, Fran\,cois' .
;
Service commun d'analyse par diffraction des rayons X,
Universite de Brest,
6 avenue Victor Le Gorgeu,
CS 93837,
F-29238 Brest Cedex 3,
France
;
data_I
_audit_creation_method     SHELXL-97
_chemical_name_systematic
;
Tris(<i>N</i>,<i>N</i>-dimethylanilinium)
tri-\m-bromido-bis[tribromidoantimonate(III)]
;
_chemical_formula_moiety     '3(C8 H12 N +), (Sb2 Br9 3-)'
_chemical_formula_sum     'C24 H36 Br9 N3 Sb2'
_chemical_formula_iupac     '(C8 H12 N)3[Sb2 Br9]'
_chemical_formula_weight     1329.25
_symmetry_cell_setting     triclinic
_symmetry_space_group_name_H-M     'P -1'
_symmetry_space_group_name_Hall     '-P 1'
loop_
    _symmetry_equiv_pos_as_xyz
    'x, y, z'
    '-x, -y, -z'
_cell_length_a     9.7857(3)
_cell_length_b     13.7658(5)
_cell_length_c     17.0297(6)
_cell_angle_alpha     66.581(4)
_cell_angle_beta     78.689(3)
_cell_angle_gamma     72.601(3)
_cell_volume     2000.91(14)
_cell_formula_units_Z     2
_cell_measurement_reflns_used     8586
_cell_measurement_theta_min     3.0518
_cell_measurement_theta_max     44.7157
_cell_measurement_temperature     296(2)
_exptl_crystal_description     'truncated prism, axis [1 0 0]'
_exptl_crystal_colour     'light yellow'
_exptl_crystal_size_max     0.58
_exptl_crystal_size_mid     0.29
_exptl_crystal_size_min     0.20
_exptl_crystal_density_diffrn     2.206
_exptl_crystal_density_method     'not measured'
_exptl_crystal_F_000     1236
_exptl_absorpt_coefficient_mu     10.355
_exptl_absorpt_correction_type     multi-scan
_exptl_absorpt_process_details     '(CrysAlis RED; Oxford Diffraction, 2009)'
_exptl_absorpt_correction_T_min     0.038
_exptl_absorpt_correction_T_max     0.126
_exptl_special_details
;
Absorption correction: empirical absorption correction using spherical
harmonics, implemented in SCALE3 ABSPACK scaling algorithm.
CrysAlis RED (Oxford Diffraction 2009)
;
_diffrn_ambient_temperature     296(2)
_diffrn_radiation_type     MoK\a
_diffrn_radiation_wavelength     0.71073
_diffrn_radiation_monochromator     graphite
_diffrn_measurement_device_type
                      'Oxford Diffraction Xcalibur (Sapphire2, large Be window)'
_diffrn_measurement_device     'Kappa-geometry diffractometer'
_diffrn_measurement_method     '\w and \p scans'
_diffrn_detector_area_resol_mean     8.3622
_diffrn_reflns_number     29905
_diffrn_reflns_av_R_equivalents     0.0546
_diffrn_reflns_theta_min     3.06
_diffrn_reflns_theta_max     30.51
_diffrn_reflns_theta_full     30.51
_diffrn_measured_fraction_theta_max     0.986
_diffrn_measured_fraction_theta_full     0.986
_diffrn_reflns_limit_h_min     -13
_diffrn_reflns_limit_h_max     12
_diffrn_reflns_limit_k_min     -19
_diffrn_reflns_limit_k_max     19
_diffrn_reflns_limit_l_min     -23
_diffrn_reflns_limit_l_max     24
_refine_special_details
;
Refinement of <i>F</i>^2^ against ALL reflections. The weighted <i>R</i>-factor
<i>wR</i> and goodness of fit <i>S</i> are based on <i>F</i>^2^, conventional
<i>R</i>-factors <i>R</i> are based on <i>F</i>, with <i>F</i> set to zero for
negative <i>F</i>^2^. The threshold expression of <i>F</i>^2^ >
2\s(<i>F</i>^2^) is used only for calculating <i>R</i>-factors(gt) <i>etc</i>.
and is not relevant to the choice of reflections for refinement.
<i>R</i>-factors based on <i>F</i>^2^ are statistically about twice as large
as those based on <i>F</i>, and <i>R</i>- factors based on ALL data will be
even larger.
;
_reflns_number_total     12050
_reflns_number_gt     6232
_reflns_threshold_expression     I>2\s(I)
_refine_ls_structure_factor_coef     Fsqd
_refine_ls_matrix_type     full
_refine_ls_R_factor_all     0.1036
_refine_ls_R_factor_gt     0.0422
_refine_ls_wR_factor_gt     0.0843
_refine_ls_wR_factor_ref     0.0956
_refine_ls_goodness_of_fit_ref     0.875
_refine_ls_restrained_S_all     0.873
_refine_ls_number_reflns     12050
_refine_ls_number_parameters     398
_refine_ls_number_restraints     88
_refine_ls_hydrogen_treatment     constr
_refine_ls_weighting_scheme     calc
_refine_ls_weighting_details
         'calc w=1/[\s^2^(Fo^2^)+(0.0451P)^2^+0.0000P] where P=(Fo^2^+2Fc^2^)/3'
_atom_sites_solution_hydrogens     geom
_atom_sites_solution_primary     direct
_atom_sites_solution_secondary     difmap
_refine_ls_shift/su_max     0.001
_refine_ls_shift/su_mean     0
_refine_diff_density_max     1.326
_refine_diff_density_min     -0.89
_refine_ls_extinction_method     none
loop_
    _atom_type_symbol
    _atom_type_description
    _atom_type_scat_dispersion_real
    _atom_type_scat_dispersion_imag
    _atom_type_scat_source
    C C 0.0033 0.0016 'International Tables Vol C Tables 4.2.6.8 and 6.1.1.4'
    H H 0 0 'International Tables Vol C Tables 4.2.6.8 and 6.1.1.4'
    N N 0.0061 0.0033 'International Tables Vol C Tables 4.2.6.8 and 6.1.1.4'
    Br Br -0.2901 2.4595 'International Tables Vol C Tables 4.2.6.8 and 6.1.1.4'
    Sb Sb -0.5866 1.5461 'International Tables Vol C Tables 4.2.6.8 and 6.1.1.4'
_computing_data_collection     'CrysAlis CCD (Oxford Diffraction, 2009)'
_computing_cell_refinement     'CrysAlis RED (Oxford Diffraction, 2009)'
_computing_data_reduction     'CrysAlis RED (Oxford Diffraction, 2009)'
_computing_structure_solution     'SIR92 (Altomare <i>et al.</i>, 1993)'
_computing_structure_refinement     'SHELXL97 (Sheldrick, 2008)'
_computing_molecular_graphics
;
<i>DIAMOND</i> (Brandenburg & Berndt, 1999) and
<i>Mercury</i> (Macrae <i>et al.</i>, 2008)
;
_computing_publication_material
;
<i>WinGX</i> (Farrugia, 2012) and <i>publCIF</i> (Westrip, 2010)
;
loop_
    _atom_site_type_symbol
    _atom_site_label
    _atom_site_fract_x
    _atom_site_fract_y
    _atom_site_fract_z
    _atom_site_U_iso_or_equiv
    _atom_site_adp_type
    _atom_site_calc_flag
    _atom_site_refinement_flags
    _atom_site_occupancy
    _atom_site_symmetry_multiplicity
    _atom_site_disorder_assembly
    _atom_site_disorder_group
    Sb Sb1 0.74142(3) 0.34793(2) 0.23720(2) 0.03514(9) Uani d . 1 1 . .
    Sb Sb2 0.79395(4) 0.05119(3) 0.24531(2) 0.04300(10) Uani d . 1 1 . .
    Br Br1 0.75743(7) 0.40023(5) 0.36561(4) 0.05958(17) Uani d . 1 1 . .
    Br Br2 0.50427(6) 0.50174(4) 0.19319(4) 0.05655(16) Uani d . 1 1 . .
    Br Br3 0.91249(6) 0.47755(5) 0.13260(4) 0.05430(15) Uani d . 1 1 . .
    Br Br4 0.73112(6) 0.27216(5) 0.08874(4) 0.05175(14) Uani d . 1 1 . .
    Br Br5 1.00278(6) 0.15806(5) 0.28605(4) 0.05553(15) Uani d . 1 1 . .
    Br Br6 0.56880(6) 0.19270(5) 0.35018(4) 0.05216(15) Uani d . 1 1 . .
    Br Br7 0.83710(9) -0.11714(5) 0.38803(4) 0.0767(2) Uani d . 1 1 . .
    Br Br8 0.59360(7) -0.00822(6) 0.21190(4) 0.06810(18) Uani d . 1 1 . .
    Br Br9 0.98781(8) -0.04384(5) 0.15561(5) 0.0780(2) Uani d . 1 1 . .
    C C1 0.3358(6) 0.2456(4) 0.0464(3) 0.0491(14) Uani d . 1 1 . .
    C C2 0.1982(7) 0.2361(5) 0.0576(4) 0.0615(16) Uani d . 1 1 . .
    H H2 0.1274 0.2694 0.0905 0.074 Uiso calc R 1 1 . .
    C C3 0.1669(8) 0.1756(6) 0.0186(4) 0.0719(19) Uani d . 1 1 . .
    H H3 0.0737 0.1678 0.0253 0.086 Uiso calc R 1 1 . .
    C C4 0.2687(10) 0.1279(6) -0.0287(5) 0.079(2) Uani d . 1 1 . .
    H H4 0.2453 0.0859 -0.053 0.094 Uiso calc R 1 1 . .
    C C5 0.4050(10) 0.1392(6) -0.0422(5) 0.088(2) Uani d . 1 1 . .
    H H5 0.4741 0.1071 -0.0765 0.106 Uiso calc R 1 1 . .
    C C6 0.4396(7) 0.2009(6) -0.0030(4) 0.0730(19) Uani d . 1 1 . .
    H H6 0.5321 0.2106 -0.0111 0.088 Uiso calc R 1 1 . .
    C C7 0.3312(7) 0.4277(4) 0.0415(4) 0.0618(16) Uani d . 1 1 . .
    H H7A 0.3603 0.4649 0.0701 0.093 Uiso calc R 1 1 . .
    H H7B 0.2286 0.45 0.0403 0.093 Uiso calc R 1 1 . .
    H H7C 0.376 0.4455 -0.0162 0.093 Uiso calc R 1 1 . .
    C C8 0.3250(7) 0.2778(5) 0.1818(3) 0.0626(16) Uani d . 1 1 . .
    H H8A 0.3555 0.3201 0.2052 0.094 Uiso calc R 1 1 . .
    H H8B 0.3648 0.2015 0.2117 0.094 Uiso calc R 1 1 . .
    H H8C 0.222 0.2926 0.1885 0.094 Uiso calc R 1 1 . .
    N N1 0.3760(5) 0.3075(4) 0.0885(3) 0.0548(12) Uani d . 1 1 . .
    H H1 0.4738 0.2894 0.0854 0.066 Uiso calc R 1 1 . .
    C C9A 1.062(5) 0.5602(16) 0.316(2) 0.066(4) Uani d PD 0.577(12) 1 A 1
    C C10A 1.085(4) 0.6280(15) 0.3488(14) 0.083(4) Uani d PD 0.577(12) 1 A 1
    H H10A 1.0581 0.7031 0.3198 0.099 Uiso calc PR 0.577(12) 1 A 1
    C C11A 1.148(3) 0.5882(13) 0.4232(15) 0.110(6) Uani d PD 0.577(12) 1 A 1
    H H11A 1.149 0.6346 0.4505 0.132 Uiso calc PR 0.577(12) 1 A 1
    C C12A 1.209(2) 0.4806(15) 0.4572(13) 0.096(6) Uani d PD 0.577(12) 1 A 1
    H H12A 1.258 0.4556 0.5058 0.116 Uiso calc PR 0.577(12) 1 A 1
    C C13A 1.203(3) 0.4034(17) 0.4235(14) 0.104(7) Uani d PD 0.577(12) 1 A 1
    H H13A 1.2433 0.329 0.449 0.125 Uiso calc PR 0.577(12) 1 A 1
    C C14A 1.131(2) 0.4483(15) 0.3484(14) 0.066(3) Uani d PD 0.577(12) 1 A 1
    H H14A 1.129 0.4037 0.3197 0.079 Uiso calc PR 0.577(12) 1 A 1
    C C15A 0.849(3) 0.684(5) 0.240(2) 0.074(7) Uani d PD 0.577(12) 1 A 1
    H H15A 0.8082 0.7135 0.1862 0.111 Uiso calc PR 0.577(12) 1 A 1
    H H15B 0.864 0.7426 0.2523 0.111 Uiso calc PR 0.577(12) 1 A 1
    H H15C 0.7834 0.649 0.285 0.111 Uiso calc PR 0.577(12) 1 A 1
    C C16A 1.086(4) 0.651(2) 0.1585(19) 0.065(4) Uani d PD 0.577(12) 1 A 1
    H H16A 1.0332 0.6842 0.1086 0.097 Uiso calc PR 0.577(12) 1 A 1
    H H16B 1.1673 0.595 0.1511 0.097 Uiso calc PR 0.577(12) 1 A 1
    H H16C 1.1187 0.706 0.1662 0.097 Uiso calc PR 0.577(12) 1 A 1
    N N2A 0.990(4) 0.603(3) 0.2367(18) 0.070(3) Uani d PD 0.577(12) 1 A 1
    H H2A 0.9706 0.5452 0.2309 0.084 Uiso calc PR 0.577(12) 1 A 1
    C C9B 1.083(7) 0.545(2) 0.319(3) 0.066(4) Uani d PD 0.423(12) 1 A 2
    C C10B 1.101(5) 0.588(2) 0.374(2) 0.083(4) Uani d PD 0.423(12) 1 A 2
    H H10B 1.0614 0.6615 0.3642 0.099 Uiso calc PR 0.423(12) 1 A 2
    C C11B 1.176(5) 0.524(2) 0.444(2) 0.110(6) Uani d PD 0.423(12) 1 A 2
    H H11B 1.2036 0.5545 0.4759 0.132 Uiso calc PR 0.423(12) 1 A 2
    C C12B 1.208(4) 0.415(2) 0.464(2) 0.096(6) Uani d PD 0.423(12) 1 A 2
    H H12B 1.2545 0.3691 0.5132 0.116 Uiso calc PR 0.423(12) 1 A 2
    C C13B 1.172(4) 0.369(2) 0.412(2) 0.104(7) Uani d PD 0.423(12) 1 A 2
    H H13B 1.1997 0.2933 0.4274 0.125 Uiso calc PR 0.423(12) 1 A 2
    C C14B 1.097(3) 0.433(2) 0.339(2) 0.066(3) Uani d PD 0.423(12) 1 A 2
    H H14B 1.0619 0.4052 0.3076 0.079 Uiso calc PR 0.423(12) 1 A 2
    C C15B 0.863(5) 0.681(7) 0.258(4) 0.074(7) Uani d PD 0.423(12) 1 A 2
    H H15D 0.8078 0.709 0.2098 0.111 Uiso calc PR 0.423(12) 1 A 2
    H H15E 0.8787 0.7402 0.2686 0.111 Uiso calc PR 0.423(12) 1 A 2
    H H15F 0.8113 0.639 0.3082 0.111 Uiso calc PR 0.423(12) 1 A 2
    C C16B 1.096(5) 0.675(3) 0.169(3) 0.065(4) Uani d PD 0.423(12) 1 A 2
    H H16D 1.0522 0.7028 0.1164 0.097 Uiso calc PR 0.423(12) 1 A 2
    H H16E 1.1905 0.6293 0.1633 0.097 Uiso calc PR 0.423(12) 1 A 2
    H H16F 1.1037 0.7345 0.1825 0.097 Uiso calc PR 0.423(12) 1 A 2
    N N2B 1.006(5) 0.608(4) 0.241(2) 0.070(3) Uani d PD 0.423(12) 1 A 2
    H H2B 0.9876 0.5599 0.2226 0.084 Uiso calc PR 0.423(12) 1 A 2
    C C17A 0.653(3) 0.177(2) 0.5912(13) 0.049(4) Uani d PD 0.577(12) 1 A 1
    C C18A 0.6882(18) 0.137(3) 0.6726(16) 0.060(4) Uani d PD 0.577(12) 1 A 1
    H H18A 0.7405 0.0648 0.6959 0.072 Uiso calc PR 0.577(12) 1 A 1
    C C19A 0.648(4) 0.200(3) 0.721(2) 0.086(6) Uani d PD 0.577(12) 1 A 1
    H H19A 0.6819 0.1759 0.7747 0.103 Uiso calc PR 0.577(12) 1 A 1
    C C20A 0.559(3) 0.299(2) 0.6888(13) 0.091(7) Uani d PD 0.577(12) 1 A 1
    H H20A 0.5361 0.3454 0.7198 0.109 Uiso calc PR 0.577(12) 1 A 1
    C C21A 0.501(4) 0.335(4) 0.614(2) 0.109(7) Uani d PD 0.577(12) 1 A 1
    H H21A 0.434 0.4021 0.594 0.13 Uiso calc PR 0.577(12) 1 A 1
    C C22A 0.545(3) 0.268(3) 0.569(3) 0.076(6) Uani d PD 0.577(12) 1 A 1
    H H22A 0.4995 0.285 0.5203 0.091 Uiso calc PR 0.577(12) 1 A 1
    C C23A 0.848(3) 0.0786(13) 0.5141(16) 0.043(3) Uani d PD 0.577(12) 1 A 1
    H H23A 0.8667 0.0384 0.4766 0.065 Uiso calc PR 0.577(12) 1 A 1
    H H23B 0.8948 0.0337 0.5657 0.065 Uiso calc PR 0.577(12) 1 A 1
    H H23C 0.8841 0.1429 0.4858 0.065 Uiso calc PR 0.577(12) 1 A 1
    C C24A 0.624(4) 0.016(3) 0.572(3) 0.065(8) Uani d PD 0.577(12) 1 A 1
    H H24A 0.6498 -0.0241 0.5339 0.098 Uiso calc PR 0.577(12) 1 A 1
    H H24B 0.521 0.0419 0.5778 0.098 Uiso calc PR 0.577(12) 1 A 1
    H H24C 0.657 -0.031 0.6273 0.098 Uiso calc PR 0.577(12) 1 A 1
    N N3A 0.691(2) 0.111(2) 0.5359(16) 0.066(3) Uani d PD 0.577(12) 1 A 1
    H H3A 0.6518 0.155 0.4855 0.079 Uiso calc PR 0.577(12) 1 A 1
    C C17B 0.646(4) 0.166(3) 0.615(2) 0.049(4) Uani d PD 0.423(12) 1 A 2
    C C18B 0.728(3) 0.124(4) 0.685(3) 0.060(4) Uani d PD 0.423(12) 1 A 2
    H H18B 0.8106 0.0671 0.6913 0.072 Uiso calc PR 0.423(12) 1 A 2
    C C19B 0.672(6) 0.175(4) 0.745(3) 0.086(6) Uani d PD 0.423(12) 1 A 2
    H H19B 0.702 0.1397 0.7996 0.103 Uiso calc PR 0.423(12) 1 A 2
    C C20B 0.573(4) 0.277(3) 0.7265(18) 0.091(7) Uani d PD 0.423(12) 1 A 2
    H H20B 0.5379 0.3118 0.7658 0.109 Uiso calc PR 0.423(12) 1 A 2
    C C21B 0.533(6) 0.320(5) 0.643(3) 0.109(7) Uani d PD 0.423(12) 1 A 2
    H H21B 0.4697 0.3887 0.6272 0.13 Uiso calc PR 0.423(12) 1 A 2
    C C22B 0.573(5) 0.275(4) 0.578(5) 0.076(6) Uani d PD 0.423(12) 1 A 2
    H H22B 0.5539 0.3119 0.5207 0.091 Uiso calc PR 0.423(12) 1 A 2
    C C23B 0.839(4) 0.1109(19) 0.513(2) 0.043(3) Uani d PD 0.423(12) 1 A 2
    H H23D 0.8613 0.076 0.4714 0.065 Uiso calc PR 0.423(12) 1 A 2
    H H23E 0.9037 0.0713 0.5571 0.065 Uiso calc PR 0.423(12) 1 A 2
    H H23F 0.8498 0.1845 0.4849 0.065 Uiso calc PR 0.423(12) 1 A 2
    C C24B 0.656(6) 0.004(4) 0.583(5) 0.065(8) Uani d PD 0.423(12) 1 A 2
    H H24D 0.6836 -0.0266 0.5391 0.098 Uiso calc PR 0.423(12) 1 A 2
    H H24E 0.5548 0.0119 0.5996 0.098 Uiso calc PR 0.423(12) 1 A 2
    H H24F 0.7082 -0.0441 0.6324 0.098 Uiso calc PR 0.423(12) 1 A 2
    N N3B 0.689(3) 0.113(3) 0.551(2) 0.066(3) Uani d PD 0.423(12) 1 A 2
    H H3B 0.633 0.1554 0.507 0.079 Uiso calc PR 0.423(12) 1 A 2
loop_
    _atom_site_aniso_label
    _atom_site_aniso_U_11
    _atom_site_aniso_U_22
    _atom_site_aniso_U_33
    _atom_site_aniso_U_12
    _atom_site_aniso_U_13
    _atom_site_aniso_U_23
    Sb1 0.03892(19) 0.03206(16) 0.03812(18) -0.00952(13) -0.00727(14)
                                                                    -0.01410(13)
    Sb2 0.0512(2) 0.03633(17) 0.0463(2) -0.01413(15) -0.00341(17) -0.01783(15)
    Br1 0.0832(4) 0.0580(3) 0.0507(3) -0.0201(3) -0.0150(3) -0.0270(3)
    Br2 0.0515(3) 0.0522(3) 0.0690(4) 0.0040(3) -0.0174(3) -0.0317(3)
    Br3 0.0608(4) 0.0566(3) 0.0487(3) -0.0291(3) -0.0056(3) -0.0113(3)
    Br4 0.0485(3) 0.0585(3) 0.0487(3) -0.0159(3) -0.0030(3) -0.0185(3)
    Br5 0.0458(3) 0.0593(3) 0.0533(3) -0.0121(3) -0.0059(3) -0.0119(3)
    Br6 0.0524(3) 0.0601(3) 0.0475(3) -0.0226(3) -0.0070(3) -0.0155(3)
    Br7 0.1167(6) 0.0462(3) 0.0601(4) -0.0187(3) -0.0198(4) -0.0073(3)
    Br8 0.0693(4) 0.0899(5) 0.0713(4) -0.0423(4) 0.0041(3) -0.0444(4)
    Br9 0.0767(5) 0.0615(4) 0.0974(5) -0.0210(3) 0.0267(4) -0.0433(4)
    C1 0.064(4) 0.050(3) 0.035(3) -0.017(3) -0.011(3) -0.012(2)
    C2 0.064(4) 0.073(4) 0.051(4) -0.028(3) 0.000(3) -0.021(3)
    C3 0.079(5) 0.087(5) 0.060(4) -0.047(4) -0.004(4) -0.019(4)
    C4 0.109(6) 0.076(5) 0.069(5) -0.036(5) -0.015(5) -0.032(4)
    C5 0.107(7) 0.091(5) 0.062(5) -0.003(5) -0.003(4) -0.042(4)
    C6 0.062(4) 0.102(5) 0.062(4) -0.022(4) -0.005(3) -0.035(4)
    C7 0.089(5) 0.053(3) 0.047(3) -0.026(3) -0.016(3) -0.011(3)
    C8 0.071(4) 0.087(4) 0.036(3) -0.028(3) -0.005(3) -0.022(3)
    N1 0.050(3) 0.071(3) 0.047(3) -0.021(2) -0.006(2) -0.020(2)
    C9A 0.034(11) 0.091(7) 0.062(5) -0.006(7) -0.009(4) -0.022(6)
    C10A 0.109(10) 0.068(13) 0.067(14) -0.033(14) -0.018(10) -0.008(9)
    C11A 0.097(13) 0.130(18) 0.143(16) -0.032(17) -0.027(9) -0.080(19)
    C12A 0.092(9) 0.115(16) 0.088(9) -0.027(15) -0.031(7) -0.032(15)
    C13A 0.055(14) 0.089(14) 0.113(11) -0.013(10) 0.005(8) 0.010(11)
    C14A 0.055(11) 0.089(8) 0.081(7) -0.034(6) -0.005(6) -0.048(6)
    C15A 0.055(7) 0.056(5) 0.099(15) 0.001(6) -0.021(8) -0.020(12)
    C16A 0.068(6) 0.064(12) 0.069(9) -0.030(7) -0.007(6) -0.020(7)
    N2A 0.065(7) 0.069(4) 0.085(5) -0.013(4) -0.018(4) -0.033(4)
    C9B 0.034(11) 0.091(7) 0.062(5) -0.006(7) -0.009(4) -0.022(6)
    C10B 0.109(10) 0.068(13) 0.067(14) -0.033(14) -0.018(10) -0.008(9)
    C11B 0.097(13) 0.130(18) 0.143(16) -0.032(17) -0.027(9) -0.080(19)
    C12B 0.092(9) 0.115(16) 0.088(9) -0.027(15) -0.031(7) -0.032(15)
    C13B 0.055(14) 0.089(14) 0.113(11) -0.013(10) 0.005(8) 0.010(11)
    C14B 0.055(11) 0.089(8) 0.081(7) -0.034(6) -0.005(6) -0.048(6)
    C15B 0.055(7) 0.056(5) 0.099(15) 0.001(6) -0.021(8) -0.020(12)
    C16B 0.068(6) 0.064(12) 0.069(9) -0.030(7) -0.007(6) -0.020(7)
    N2B 0.065(7) 0.069(4) 0.085(5) -0.013(4) -0.018(4) -0.033(4)
    C17A 0.054(4) 0.067(7) 0.038(12) -0.030(4) 0.032(7) -0.037(10)
    C18A 0.012(10) 0.078(9) 0.102(10) 0.001(9) -0.006(8) -0.054(8)
    C19A 0.062(14) 0.145(18) 0.073(19) -0.029(10) -0.015(10) -0.057(16)
    C20A 0.077(10) 0.157(16) 0.11(2) -0.042(9) 0.030(14) -0.125(19)
    C21A 0.055(17) 0.104(13) 0.21(3) -0.008(11) -0.002(13) -0.116(19)
    C22A 0.047(12) 0.082(7) 0.116(12) -0.025(8) -0.004(9) -0.046(6)
    C23A 0.038(4) 0.029(10) 0.051(4) 0.012(7) -0.001(3) -0.019(8)
    C24A 0.088(15) 0.072(9) 0.057(13) -0.038(11) 0.007(13) -0.038(9)
    N3A 0.063(4) 0.080(4) 0.060(8) -0.015(3) 0.012(4) -0.040(5)
    C17B 0.054(4) 0.067(7) 0.038(12) -0.030(4) 0.032(7) -0.037(10)
    C18B 0.012(10) 0.078(9) 0.102(10) 0.001(9) -0.006(8) -0.054(8)
    C19B 0.062(14) 0.145(18) 0.073(19) -0.029(10) -0.015(10) -0.057(16)
    C20B 0.077(10) 0.157(16) 0.11(2) -0.042(9) 0.030(14) -0.125(19)
    C21B 0.055(17) 0.104(13) 0.21(3) -0.008(11) -0.002(13) -0.116(19)
    C22B 0.047(12) 0.082(7) 0.116(12) -0.025(8) -0.004(9) -0.046(6)
    C23B 0.038(4) 0.029(10) 0.051(4) 0.012(7) -0.001(3) -0.019(8)
    C24B 0.088(15) 0.072(9) 0.057(13) -0.038(11) 0.007(13) -0.038(9)
    N3B 0.063(4) 0.080(4) 0.060(8) -0.015(3) 0.012(4) -0.040(5)
_geom_special_details
;
All s.u.'s (except the s.u. in the dihedral angle between two l.s. planes) are
estimated using the full covariance matrix. The cell s.u.'s are taken into
account individually in the estimation of s.u.'s in distances, angles and
torsion angles; correlations between s.u.'s in cell parameters are only used
when they are defined by crystal symmetry. An approximate (isotropic)
treatment of cell s.u.'s is used for estimating s.u.'s involving l.s. planes.
;
loop_
    _geom_bond_atom_site_label_1
    _geom_bond_atom_site_label_2
    _geom_bond_site_symmetry_2
    _geom_bond_distance
    _geom_bond_publ_flag
    Sb1 Br1 . 2.6036(6) yes
    Sb1 Br2 . 2.6292(6) yes
    Sb1 Br3 . 2.6925(6) yes
    Sb1 Br4 . 3.1222(6) yes
    Sb1 Br5 . 3.0287(6) yes
    Sb1 Br6 . 2.9558(7) yes
    Sb2 Br4 . 3.1333(7) yes
    Sb2 Br5 . 3.1602(7) yes
    Sb2 Br6 . 3.2393(7) yes
    Sb2 Br7 . 2.6068(7) yes
    Sb2 Br8 . 2.5696(7) yes
    Sb2 Br9 . 2.5713(8) yes
    C1 C6 . 1.349(8) ?
    C1 C2 . 1.361(8) ?
    C1 N1 . 1.482(7) ?
    C2 C3 . 1.379(9) ?
    C2 H2 . 0.93 ?
    C3 C4 . 1.336(10) ?
    C3 H3 . 0.93 ?
    C4 C5 . 1.353(10) ?
    C4 H4 . 0.93 ?
    C5 C6 . 1.412(10) ?
    C5 H5 . 0.93 ?
    C6 H6 . 0.93 ?
    C7 N1 . 1.490(7) ?
    C7 H7A . 0.96 ?
    C7 H7B . 0.96 ?
    C7 H7C . 0.96 ?
    C8 N1 . 1.495(7) ?
    C8 H8A . 0.96 ?
    C8 H8B . 0.96 ?
    C8 H8C . 0.96 ?
    N1 H1 . 0.91 ?
    C9A C10A . 1.351(10) ?
    C9A C14A . 1.408(10) ?
    C9A N2A . 1.474(10) ?
    C10A C11A . 1.354(10) ?
    C10A H10A . 0.93 ?
    C11A C12A . 1.344(10) ?
    C11A H11A . 0.93 ?
    C12A C13A . 1.413(10) ?
    C12A H12A . 0.93 ?
    C13A C14A . 1.408(10) ?
    C13A H13A . 0.93 ?
    C14A H14A . 0.93 ?
    C15A N2A . 1.507(8) ?
    C15A H15A . 0.96 ?
    C15A H15B . 0.96 ?
    C15A H15C . 0.96 ?
    C16A N2A . 1.512(8) ?
    C16A H16A . 0.96 ?
    C16A H16B . 0.96 ?
    C16A H16C . 0.96 ?
    N2A H2A . 0.91 ?
    C9B C10B . 1.350(10) ?
    C9B C14B . 1.408(10) ?
    C9B N2B . 1.474(10) ?
    C10B C11B . 1.355(11) ?
    C10B H10B . 0.93 ?
    C11B C12B . 1.351(11) ?
    C11B H11B . 0.93 ?
    C12B C13B . 1.412(11) ?
    C12B H12B . 0.93 ?
    C13B C14B . 1.408(10) ?
    C13B H13B . 0.93 ?
    C14B H14B . 0.93 ?
    C15B N2B . 1.508(9) ?
    C15B H15D . 0.96 ?
    C15B H15E . 0.96 ?
    C15B H15F . 0.96 ?
    C16B N2B . 1.512(9) ?
    C16B H16D . 0.96 ?
    C16B H16E . 0.96 ?
    C16B H16F . 0.96 ?
    N2B H2B . 0.91 ?
    C17A C18A . 1.346(14) ?
    C17A C22A . 1.347(14) ?
    C17A N3A . 1.480(9) ?
    C18A C19A . 1.354(14) ?
    C18A H18A . 0.93 ?
    C19A C20A . 1.346(14) ?
    C19A H19A . 0.93 ?
    C20A C21A . 1.350(14) ?
    C20A H20A . 0.93 ?
    C21A C22A . 1.352(14) ?
    C21A H21A . 0.93 ?
    C22A H22A . 0.93 ?
    C23A N3A . 1.482(8) ?
    C23A H23A . 0.96 ?
    C23A H23B . 0.96 ?
    C23A H23C . 0.96 ?
    C24A N3A . 1.495(8) ?
    C24A H24A . 0.96 ?
    C24A H24B . 0.96 ?
    C24A H24C . 0.96 ?
    N3A H3A . 0.91 ?
    C17B C18B . 1.39(2) ?
    C17B C22B . 1.40(2) ?
    C17B N3B . 1.477(10) ?
    C18B C19B . 1.40(2) ?
    C18B H18B . 0.93 ?
    C19B C20B . 1.40(2) ?
    C19B H19B . 0.93 ?
    C20B C21B . 1.40(2) ?
    C20B H20B . 0.93 ?
    C21B C22B . 1.40(2) ?
    C21B H21B . 0.93 ?
    C22B H22B . 0.93 ?
    C23B N3B . 1.480(8) ?
    C23B H23D . 0.96 ?
    C23B H23E . 0.96 ?
    C23B H23F . 0.96 ?
    C24B N3B . 1.489(8) ?
    C24B H24D . 0.96 ?
    C24B H24E . 0.96 ?
    C24B H24F . 0.96 ?
    N3B H3B . 0.91 ?
loop_
    _geom_angle_atom_site_label_1
    _geom_angle_atom_site_label_2
    _geom_angle_atom_site_label_3
    _geom_angle_site_symmetry_1
    _geom_angle_site_symmetry_3
    _geom_angle
    _geom_angle_publ_flag
    Br1 Sb1 Br2 . . 92.27(2) ?
    Br1 Sb1 Br3 . . 91.63(2) ?
    Br1 Sb1 Br4 . . 176.87(2) ?
    Br1 Sb1 Br5 . . 91.05(2) ?
    Br1 Sb1 Br6 . . 90.23(2) ?
    Br2 Sb1 Br3 . . 93.37(2) ?
    Br2 Sb1 Br4 . . 90.50(2) ?
    Br2 Sb1 Br5 . . 175.26(2) ?
    Br2 Sb1 Br6 . . 90.04(2) ?
    Br3 Sb1 Br4 . . 89.67(2) ?
    Br3 Sb1 Br5 . . 89.915(19) ?
    Br3 Sb1 Br6 . . 176.05(2) ?
    Br4 Sb1 Br5 . . 86.10(2) ?
    Br4 Sb1 Br6 . . 88.29(2) ?
    Br5 Sb1 Br6 . . 86.570(18) ?
    Br4 Sb2 Br5 . . 83.71(2) ?
    Br4 Sb2 Br6 . . 83.28(2) ?
    Br4 Sb2 Br7 . . 172.52(2) ?
    Br4 Sb2 Br8 . . 90.89(2) ?
    Br4 Sb2 Br9 . . 92.67(2) ?
    Br5 Sb2 Br6 . . 79.75(2) ?
    Br5 Sb2 Br7 . . 91.92(2) ?
    Br5 Sb2 Br8 . . 170.96(2) ?
    Br5 Sb2 Br9 . . 94.81(2) ?
    Br6 Sb2 Br7 . . 89.98(2) ?
    Br6 Sb2 Br8 . . 92.44(2) ?
    Br6 Sb2 Br9 . . 173.51(2) ?
    Br8 Sb2 Br9 . . 92.68(3) ?
    Br8 Sb2 Br7 . . 92.64(3) ?
    Br9 Sb2 Br7 . . 93.76(3) ?
    C6 C1 C2 . . 122.4(6) ?
    C6 C1 N1 . . 117.5(5) ?
    C2 C1 N1 . . 120.1(5) ?
    C1 C2 C3 . . 117.8(6) ?
    C1 C2 H2 . . 121.1 ?
    C3 C2 H2 . . 121.1 ?
    C4 C3 C2 . . 121.0(7) ?
    C4 C3 H3 . . 119.5 ?
    C2 C3 H3 . . 119.5 ?
    C3 C4 C5 . . 121.7(7) ?
    C3 C4 H4 . . 119.1 ?
    C5 C4 H4 . . 119.1 ?
    C4 C5 C6 . . 118.4(7) ?
    C4 C5 H5 . . 120.8 ?
    C6 C5 H5 . . 120.8 ?
    C1 C6 C5 . . 118.7(6) ?
    C1 C6 H6 . . 120.7 ?
    C5 C6 H6 . . 120.7 ?
    N1 C7 H7A . . 109.5 ?
    N1 C7 H7B . . 109.5 ?
    H7A C7 H7B . . 109.5 ?
    N1 C7 H7C . . 109.5 ?
    H7A C7 H7C . . 109.5 ?
    H7B C7 H7C . . 109.5 ?
    N1 C8 H8A . . 109.5 ?
    N1 C8 H8B . . 109.5 ?
    H8A C8 H8B . . 109.5 ?
    N1 C8 H8C . . 109.5 ?
    H8A C8 H8C . . 109.5 ?
    H8B C8 H8C . . 109.5 ?
    C1 N1 C7 . . 111.9(4) ?
    C1 N1 C8 . . 113.8(4) ?
    C7 N1 C8 . . 111.3(5) ?
    C1 N1 H1 . . 106.5 ?
    C7 N1 H1 . . 106.5 ?
    C8 N1 H1 . . 106.5 ?
    C10A C9A C14A . . 119(2) ?
    C10A C9A N2A . . 121.4(17) ?
    C14A C9A N2A . . 118(2) ?
    C9A C10A C11A . . 120.9(17) ?
    C9A C10A H10A . . 119.5 ?
    C11A C10A H10A . . 119.5 ?
    C12A C11A C10A . . 119.2(18) ?
    C12A C11A H11A . . 120.4 ?
    C10A C11A H11A . . 120.4 ?
    C11A C12A C13A . . 124.0(19) ?
    C11A C12A H12A . . 118 ?
    C13A C12A H12A . . 118 ?
    C14A C13A C12A . . 114.5(17) ?
    C14A C13A H13A . . 122.8 ?
    C12A C13A H13A . . 122.8 ?
    C9A C14A C13A . . 120.6(17) ?
    C9A C14A H14A . . 119.7 ?
    C13A C14A H14A . . 119.7 ?
    N2A C15A H15A . . 109.5 ?
    N2A C15A H15B . . 109.5 ?
    H15A C15A H15B . . 109.5 ?
    N2A C15A H15C . . 109.5 ?
    H15A C15A H15C . . 109.5 ?
    H15B C15A H15C . . 109.5 ?
    N2A C16A H16A . . 109.5 ?
    N2A C16A H16B . . 109.5 ?
    H16A C16A H16B . . 109.5 ?
    N2A C16A H16C . . 109.5 ?
    H16A C16A H16C . . 109.5 ?
    H16B C16A H16C . . 109.5 ?
    C9A N2A C15A . . 112.1(7) ?
    C9A N2A C16A . . 111.6(6) ?
    C15A N2A C16A . . 110.5(7) ?
    C9A N2A H2A . . 107.5 ?
    C15A N2A H2A . . 107.5 ?
    C16A N2A H2A . . 107.5 ?
    C10B C9B C14B . . 124(3) ?
    C10B C9B N2B . . 124(2) ?
    C14B C9B N2B . . 109(3) ?
    C9B C10B C11B . . 121(3) ?
    C9B C10B H10B . . 119.6 ?
    C11B C10B H10B . . 119.6 ?
    C12B C11B C10B . . 117(3) ?
    C12B C11B H11B . . 121.3 ?
    C10B C11B H11B . . 121.3 ?
    C11B C12B C13B . . 121(3) ?
    C11B C12B H12B . . 119.3 ?
    C13B C12B H12B . . 119.3 ?
    C14B C13B C12B . . 122(3) ?
    C14B C13B H13B . . 118.9 ?
    C12B C13B H13B . . 118.9 ?
    C9B C14B C13B . . 111(2) ?
    C9B C14B H14B . . 124.4 ?
    C13B C14B H14B . . 124.4 ?
    N2B C15B H15D . . 109.5 ?
    N2B C15B H15E . . 109.5 ?
    H15D C15B H15E . . 109.5 ?
    N2B C15B H15F . . 109.5 ?
    H15D C15B H15F . . 109.5 ?
    H15E C15B H15F . . 109.5 ?
    N2B C16B H16D . . 109.5 ?
    N2B C16B H16E . . 109.5 ?
    H16D C16B H16E . . 109.5 ?
    N2B C16B H16F . . 109.5 ?
    H16D C16B H16F . . 109.5 ?
    H16E C16B H16F . . 109.5 ?
    C9B N2B C15B . . 111.9(7) ?
    C9B N2B C16B . . 111.5(7) ?
    C15B N2B C16B . . 110.5(8) ?
    C9B N2B H2B . . 107.5 ?
    C15B N2B H2B . . 107.5 ?
    C16B N2B H2B . . 107.5 ?
    C18A C17A C22A . . 117(3) ?
    C18A C17A N3A . . 123(2) ?
    C22A C17A N3A . . 117(2) ?
    C17A C18A C19A . . 121(2) ?
    C17A C18A H18A . . 119.6 ?
    C19A C18A H18A . . 119.6 ?
    C20A C19A C18A . . 117.8(19) ?
    C20A C19A H19A . . 121.1 ?
    C18A C19A H19A . . 121.1 ?
    C19A C20A C21A . . 123(2) ?
    C19A C20A H20A . . 118.4 ?
    C21A C20A H20A . . 118.4 ?
    C20A C21A C22A . . 116(3) ?
    C20A C21A H21A . . 122.2 ?
    C22A C21A H21A . . 122.2 ?
    C17A C22A C21A . . 123(3) ?
    C17A C22A H22A . . 118.5 ?
    C21A C22A H22A . . 118.5 ?
    N3A C23A H23A . . 109.5 ?
    N3A C23A H23B . . 109.5 ?
    H23A C23A H23B . . 109.5 ?
    N3A C23A H23C . . 109.5 ?
    H23A C23A H23C . . 109.5 ?
    H23B C23A H23C . . 109.5 ?
    N3A C24A H24A . . 109.5 ?
    N3A C24A H24B . . 109.5 ?
    H24A C24A H24B . . 109.5 ?
    N3A C24A H24C . . 109.5 ?
    H24A C24A H24C . . 109.5 ?
    H24B C24A H24C . . 109.5 ?
    C17A N3A C23A . . 112.7(6) ?
    C17A N3A C24A . . 112.1(6) ?
    C23A N3A C24A . . 112.7(7) ?
    C17A N3A H3A . . 106.2 ?
    C23A N3A H3A . . 106.2 ?
    C24A N3A H3A . . 106.2 ?
    C18B C17B C22B . . 125(4) ?
    C18B C17B N3B . . 117(3) ?
    C22B C17B N3B . . 111(3) ?
    C17B C18B C19B . . 113(3) ?
    C17B C18B H18B . . 123.7 ?
    C19B C18B H18B . . 123.7 ?
    C20B C19B C18B . . 124(3) ?
    C20B C19B H19B . . 117.9 ?
    C18B C19B H19B . . 118 ?
    C19B C20B C21B . . 112(3) ?
    C19B C20B H20B . . 123.9 ?
    C21B C20B H20B . . 123.9 ?
    C20B C21B C22B . . 130(5) ?
    C20B C21B H21B . . 115 ?
    C22B C21B H21B . . 115 ?
    C17B C22B C21B . . 108(5) ?
    C17B C22B H22B . . 126 ?
    C21B C22B H22B . . 126 ?
    N3B C23B H23D . . 109.5 ?
    N3B C23B H23E . . 109.5 ?
    H23D C23B H23E . . 109.5 ?
    N3B C23B H23F . . 109.5 ?
    H23D C23B H23F . . 109.5 ?
    H23E C23B H23F . . 109.5 ?
    N3B C24B H24D . . 109.5 ?
    N3B C24B H24E . . 109.5 ?
    H24D C24B H24E . . 109.5 ?
    N3B C24B H24F . . 109.5 ?
    H24D C24B H24F . . 109.5 ?
    H24E C24B H24F . . 109.5 ?
    C17B N3B C23B . . 113.1(7) ?
    C17B N3B C24B . . 112.6(7) ?
    C23B N3B C24B . . 113.4(8) ?
    C17B N3B H3B . . 105.6 ?
    C23B N3B H3B . . 105.6 ?
    C24B N3B H3B . . 105.6 ?
loop_
    _geom_hbond_atom_site_label_D
    _geom_hbond_atom_site_label_H
    _geom_hbond_atom_site_label_A
    _geom_hbond_site_symmetry_A
    _geom_hbond_distance_DH
    _geom_hbond_distance_HA
    _geom_hbond_distance_DA
    _geom_hbond_angle_DHA
    N1 H1 Br4 . 0.91 2.47 3.362(5) 167.6
    N2A H2A Br3 . 0.91 2.43 3.23(3) 145.7
    N2B H2B Br3 . 0.91 2.55 3.43(4) 162.4
    N3A H3A Br6 . 0.91 2.4 3.25(2) 154.6
    N3B H3B Br6 . 0.91 2.68 3.48(3) 147.5
_iucr_refine_instructions_details
;
TITL SK3-a at 296 K in P-1 (#2 in standard setting)
CELL  0.71073   9.7857  13.7658  17.0297   66.581   78.689   72.601
ZERR     2.00   0.0003   0.0005   0.0006    0.004    0.003    0.003
LATT   1
SFAC  C    H    N    BR   SB
UNIT  48   72   6    18   4
MERG 2
OMIT  -2   0   1
OMIT   0   0   4
SHEL 10 0.7
FMAP 2
PLAN  100
SIZE  0.20   0.29   0.58
ACTA
BOND  $H
L.S. 100
MPLA 6 C1 C2 C3 C4 C5 C6
MPLA 6 C9A C10A C11A C12A C13A C14A
MPLA 6 C9B C10B C11B C12B C13B C14B
MPLA 6 C17A C18A C19A C20A C21A C22A
MPLA 6 C17B C18B C19B C20B C21B C22B
SADI 0.01 N2A C9A N2B C9B
SADI 0.01 N2A C15A N2B C15B   N2A C16A N2B C16B
SADI 0.01 C9A C10A   C9B C10B   C10A C11A  C10B C11B  C11A C12A   C11B C12B
SADI 0.01 C12A C13A  C13A C14A  C12B C13B  C13B C14B  C14A C9A    C14B C9B
SADI 0.01 C15A C16A  C15B C16B
SADI 0.01 C15A C9A  C15B C9B  C16A C9A  C16B C9B
EADP N2A N2B
EADP C9A C9B
EADP C10A C10B
EADP C11A C11B
EADP C12A C12B
EADP C13A C13B
EADP C14A C14B
EADP C15A C15B
EADP C16A C16B
SADI 0.01 N3A C17A N3B C17B
SADI 0.01 N3A C23A N3B C23B   N3A C24A N3B C24B
SADI 0.01 C17A C18A  C18A C19A  C19A C20A   C20A C21A  C21A C22A   C22A C17A
SADI 0.01 C17B C18B  C18B C19B  C19B C20B   C20B C21B  C21B C22B   C22B C17B
SADI 0.01 C23A C24A  C23B C24B
SADI 0.01 C23A C17A  C23B C17B  C24A C17A  C24B C17B
EADP N3A N3B
EADP C17A C17B
EADP C18A C18B
EADP C19A C19B
EADP C20A C20B
EADP C21A C21B
EADP C22A C22B
EADP C23A C23B
EADP C24A C24B
RTAB   XY SB1 BR4
RTAB   XY SB2 BR4
RTAB   XY SB2 BR5
RTAB   XY SB2 BR6
RTAB   XY BR1 BR2
RTAB   XY BR1 BR3
RTAB   XY BR1 BR5
RTAB   XY BR1 BR6
RTAB   XY BR2 BR3
RTAB   XY BR2 BR4
RTAB   XY BR2 BR6
RTAB   XY BR3 BR4
RTAB   XY BR3 BR5
RTAB   XY BR4 BR5
RTAB   XY BR4 BR6
RTAB   XY BR4 BR8
RTAB   XY BR4 BR9
RTAB   XY BR5 BR6
RTAB   XY BR5 BR7
RTAB   XY BR5 BR9
RTAB   XY BR6 BR7
RTAB   XY BR6 BR8
RTAB   XY BR7 BR8
RTAB   XY BR7 BR9
RTAB   XY BR8 BR9
RTAB XYZ BR1 SB1 BR4
RTAB XYZ BR2 SB1 BR4
RTAB XYZ BR3 SB1 BR4
RTAB XYZ  BR5 SB1 BR4
RTAB XYZ BR6 SB1 BR4
RTAB XYZ BR4 SB2 BR5
RTAB XYZ BR4 SB2 BR6
RTAB XYZ BR4 SB2 BR7
RTAB XYZ BR4 SB2 BR8
RTAB XYZ BR4 SB2 BR9
RTAB XYZ BR5 SB2 BR6
RTAB XYZ BR5 SB2 BR7
RTAB XYZ BR5 SB2 BR8
RTAB XYZ BR5 SB2 BR9
RTAB XYZ BR6 SB2 BR7
RTAB XYZ BR6 SB2 BR8
RTAB XYZ BR6 SB2 BR9
HTAB N1    Br4
HTAB N2A   Br3
HTAB N2B   Br3
HTAB N3A   Br6
HTAB N3B   Br6
TEMP    23.00
WGHT    0.045100
FVAR       0.96882   0.57680
MOLE    1
SB1   5    0.741421    0.347926    0.237195    11.00000    0.03892    0.03206 =
         0.03812   -0.01410   -0.00727   -0.00952
SB2   5    0.793950    0.051192    0.245315    11.00000    0.05115    0.03633 =
         0.04632   -0.01783   -0.00341   -0.01413
BR1   4    0.757433    0.400226    0.365613    11.00000    0.08320    0.05804 =
         0.05073   -0.02705   -0.01499   -0.02010
BR2   4    0.504270    0.501743    0.193193    11.00000    0.05153    0.05219 =
         0.06904   -0.03171   -0.01736    0.00404
BR3   4    0.912491    0.477553    0.132598    11.00000    0.06076    0.05656 =
         0.04870   -0.01125   -0.00565   -0.02908
BR4   4    0.731116    0.272162    0.088745    11.00000    0.04855    0.05855 =
         0.04868   -0.01854   -0.00304   -0.01591
BR5   4    1.002779    0.158063    0.286052    11.00000    0.04581    0.05935 =
         0.05329   -0.01192   -0.00594   -0.01212
BR6   4    0.568804    0.192702    0.350175    11.00000    0.05239    0.06007 =
         0.04748   -0.01550   -0.00703   -0.02256
BR7   4    0.837096   -0.117141    0.388033    11.00000    0.11669    0.04615 =
         0.06013   -0.00731   -0.01983   -0.01872
BR8   4    0.593602   -0.008218    0.211904    11.00000    0.06934    0.08987 =
         0.07133   -0.04436    0.00413   -0.04230
BR9   4    0.987808   -0.043839    0.155608    11.00000    0.07673    0.06154 =
         0.09738   -0.04333    0.02675   -0.02102
MOLE    2
C1    1    0.335785    0.245596    0.046366    11.00000    0.06417    0.05021 =
         0.03526   -0.01241   -0.01078   -0.01737
C2    1    0.198152    0.236102    0.057586    11.00000    0.06429    0.07341 =
         0.05092   -0.02138    0.00023   -0.02783
AFIX  43
H2    2    0.127449    0.269369    0.090494    11.00000   -1.20000
AFIX   0
C3    1    0.166941    0.175564    0.018582    11.00000    0.07886    0.08678 =
         0.05990   -0.01858   -0.00366   -0.04704
AFIX  43
H3    2    0.073700    0.167788    0.025276    11.00000   -1.20000
AFIX   0
C4    1    0.268718    0.127909   -0.028695    11.00000    0.10862    0.07597 =
         0.06860   -0.03158   -0.01455   -0.03581
AFIX  43
H4    2    0.245279    0.085865   -0.052955    11.00000   -1.20000
AFIX   0
C5    1    0.404979    0.139206   -0.042205    11.00000    0.10726    0.09140 =
         0.06168   -0.04153   -0.00280   -0.00255
AFIX  43
H5    2    0.474148    0.107093   -0.076454    11.00000   -1.20000
AFIX   0
C6    1    0.439597    0.200927   -0.003045    11.00000    0.06210    0.10158 =
         0.06214   -0.03549   -0.00489   -0.02220
AFIX  43
H6    2    0.532107    0.210609   -0.011140    11.00000   -1.20000
AFIX   0
C7    1    0.331228    0.427677    0.041493    11.00000    0.08866    0.05306 =
         0.04718   -0.01122   -0.01557   -0.02586
AFIX  33
H7A   2    0.360251    0.464922    0.070133    11.00000   -1.50000
H7B   2    0.228626    0.450046    0.040253    11.00000   -1.50000
H7C   2    0.375965    0.445469   -0.016220    11.00000   -1.50000
AFIX   0
C8    1    0.325009    0.277751    0.181840    11.00000    0.07061    0.08692 =
         0.03621   -0.02193   -0.00533   -0.02779
AFIX  33
H8A   2    0.355517    0.320051    0.205220    11.00000   -1.50000
H8B   2    0.364795    0.201463    0.211691    11.00000   -1.50000
H8C   2    0.221971    0.292620    0.188520    11.00000   -1.50000
AFIX   0
N1    3    0.375999    0.307522    0.088548    11.00000    0.05023    0.07126 =
         0.04661   -0.01984   -0.00618   -0.02099
AFIX  13
H1    2    0.473759    0.289430    0.085419    11.00000   -1.20000
AFIX   0
MOLE    3
PART    1
C9A   1    1.061709    0.560200    0.316237    21.00000    0.03413    0.09070 =
         0.06186   -0.02183   -0.00948   -0.00572
C10A  1    1.085312    0.628028    0.348830    21.00000    0.10913    0.06848 =
         0.06741   -0.00839   -0.01827   -0.03260
AFIX  43
H10A  2    1.058124    0.703129    0.319783    21.00000   -1.20000
AFIX   0
C11A  1    1.148028    0.588164    0.423229    21.00000    0.09716    0.12966 =
         0.14291   -0.07977   -0.02715   -0.03240
AFIX  43
H11A  2    1.148953    0.634589    0.450487    21.00000   -1.20000
AFIX   0
C12A  1    1.208935    0.480647    0.457200    21.00000    0.09209    0.11546 =
         0.08762   -0.03152   -0.03129   -0.02677
AFIX  43
H12A  2    1.257994    0.455575    0.505822    21.00000   -1.20000
AFIX   0
C13A  1    1.202979    0.403381    0.423546    21.00000    0.05510    0.08882 =
         0.11337    0.01044    0.00513   -0.01259
AFIX  43
H13A  2    1.243331    0.328986    0.448961    21.00000   -1.20000
AFIX   0
C14A  1    1.130927    0.448323    0.348382    21.00000    0.05533    0.08937 =
         0.08136   -0.04785   -0.00538   -0.03448
AFIX  43
H14A  2    1.129041    0.403700    0.319708    21.00000   -1.20000
AFIX   0
C15A  1    0.848511    0.684346    0.240394    21.00000    0.05491    0.05649 =
         0.09857   -0.01984   -0.02116    0.00125
AFIX  33
H15A  2    0.808194    0.713453    0.186225    21.00000   -1.50000
H15B  2    0.863961    0.742603    0.252339    21.00000   -1.50000
H15C  2    0.783390    0.648988    0.284991    21.00000   -1.50000
AFIX   0
C16A  1    1.086046    0.651404    0.158476    21.00000    0.06759    0.06430 =
         0.06932   -0.02043   -0.00731   -0.03044
AFIX  33
H16A  2    1.033212    0.684213    0.108555    21.00000   -1.50000
H16B  2    1.167343    0.594956    0.151055    21.00000   -1.50000
H16C  2    1.118702    0.705965    0.166171    21.00000   -1.50000
AFIX   0
N2A   3    0.989783    0.602704    0.236671    21.00000    0.06458    0.06917 =
         0.08539   -0.03322   -0.01775   -0.01334
AFIX  13
H2A   2    0.970634    0.545245    0.230897    21.00000   -1.20000
AFIX   0
PART    2
C9B   1    1.082576    0.545036    0.318890   -21.00000    0.03413    0.09070 =
         0.06186   -0.02183   -0.00948   -0.00572
C10B  1    1.100737    0.587660    0.374040   -21.00000    0.10913    0.06848 =
         0.06741   -0.00839   -0.01827   -0.03260
AFIX  43
H10B  2    1.061433    0.661481    0.364207   -21.00000   -1.20000
AFIX   0
C11B  1    1.175566    0.524107    0.443539   -21.00000    0.09716    0.12966 =
         0.14291   -0.07977   -0.02715   -0.03240
AFIX  43
H11B  2    1.203570    0.554504    0.475895   -21.00000   -1.20000
AFIX   0
C12B  1    1.207895    0.414896    0.463987   -21.00000    0.09209    0.11546 =
         0.08762   -0.03152   -0.03129   -0.02677
AFIX  43
H12B  2    1.254532    0.369117    0.513153   -21.00000   -1.20000
AFIX   0
C13B  1    1.172457    0.368706    0.412381   -21.00000    0.05510    0.08882 =
         0.11337    0.01044    0.00513   -0.01259
AFIX  43
H13B  2    1.199668    0.293267    0.427421   -21.00000   -1.20000
AFIX   0
C14B  1    1.097266    0.433074    0.338877   -21.00000    0.05533    0.08937 =
         0.08136   -0.04785   -0.00538   -0.03448
AFIX  43
H14B  2    1.061892    0.405220    0.307588   -21.00000   -1.20000
AFIX   0
C15B  1    0.862880    0.680719    0.258452   -21.00000    0.05491    0.05649 =
         0.09857   -0.01984   -0.02116    0.00125
AFIX  33
H15D  2    0.807796    0.709028    0.209807   -21.00000   -1.50000
H15E  2    0.878731    0.740167    0.268551   -21.00000   -1.50000
H15F  2    0.811266    0.639032    0.308223   -21.00000   -1.50000
AFIX   0
C16B  1    1.096261    0.674797    0.169222   -21.00000    0.06759    0.06430 =
         0.06932   -0.02043   -0.00731   -0.03044
AFIX  33
H16D  2    1.052163    0.702795    0.116384   -21.00000   -1.50000
H16E  2    1.190537    0.629315    0.163287   -21.00000   -1.50000
H16F  2    1.103661    0.734482    0.182525   -21.00000   -1.50000
AFIX   0
N2B   3    1.005596    0.608345    0.240817   -21.00000    0.06458    0.06917 =
         0.08539   -0.03322   -0.01775   -0.01334
AFIX  13
H2B   2    0.987624    0.559881    0.222612   -21.00000   -1.20000
AFIX   0
MOLE    4
PART 0
PART    1
C17A  1    0.652927    0.176756    0.591227    21.00000    0.05443    0.06669 =
         0.03816   -0.03720    0.03196   -0.03018
C18A  1    0.688204    0.136762    0.672617    21.00000    0.01239    0.07808 =
         0.10217   -0.05413   -0.00636    0.00085
AFIX  43
H18A  2    0.740493    0.064785    0.695912    21.00000   -1.20000
AFIX   0
C19A  1    0.648426    0.200137    0.720963    21.00000    0.06165    0.14536 =
         0.07318   -0.05729   -0.01472   -0.02872
AFIX  43
H19A  2    0.681878    0.175902    0.774682    21.00000   -1.20000
AFIX   0
C20A  1    0.558882    0.299366    0.688753    21.00000    0.07680    0.15714 =
         0.10649   -0.12457    0.03006   -0.04246
AFIX  43
H20A  2    0.536109    0.345382    0.719754    21.00000   -1.20000
AFIX   0
C21A  1    0.500542    0.335309    0.613620    21.00000    0.05512    0.10415 =
         0.21222   -0.11639   -0.00235   -0.00795
AFIX  43
H21A  2    0.433979    0.402133    0.593976    21.00000   -1.20000
AFIX   0
C22A  1    0.545222    0.267799    0.568822    21.00000    0.04664    0.08168 =
         0.11551   -0.04641   -0.00400   -0.02509
AFIX  43
H22A  2    0.499522    0.284982    0.520306    21.00000   -1.20000
AFIX   0
C23A  1    0.847961    0.078629    0.514084    21.00000    0.03814    0.02875 =
         0.05128   -0.01918   -0.00079    0.01166
AFIX  33
H23A  2    0.866700    0.038416    0.476607    21.00000   -1.50000
H23B  2    0.894773    0.033738    0.565714    21.00000   -1.50000
H23C  2    0.884147    0.142885    0.485781    21.00000   -1.50000
AFIX   0
C24A  1    0.623651    0.015910    0.571945    21.00000    0.08812    0.07151 =
         0.05697   -0.03762    0.00703   -0.03763
AFIX  33
H24A  2    0.649837   -0.024102    0.533948    21.00000   -1.50000
H24B  2    0.520972    0.041923    0.577765    21.00000   -1.50000
H24C  2    0.656960   -0.031036    0.627252    21.00000   -1.50000
AFIX   0
N3A   3    0.690894    0.110813    0.535928    21.00000    0.06278    0.07968 =
         0.05966   -0.04045    0.01152   -0.01469
AFIX  13
H3A   2    0.651815    0.154968    0.485499    21.00000   -1.20000
AFIX   0
PART    2
C17B  1    0.645907    0.166029    0.614960   -21.00000    0.05443    0.06669 =
         0.03816   -0.03720    0.03196   -0.03018
C18B  1    0.727757    0.123588    0.684930   -21.00000    0.01239    0.07808 =
         0.10217   -0.05413   -0.00636    0.00085
AFIX  43
H18B  2    0.810647    0.067079    0.691311   -21.00000   -1.20000
AFIX   0
C19B  1    0.671623    0.175272    0.744552   -21.00000    0.06165    0.14536 =
         0.07318   -0.05729   -0.01472   -0.02872
AFIX  43
H19B  2    0.702003    0.139730    0.799621   -21.00000   -1.20000
AFIX   0
C20B  1    0.572949    0.276769    0.726514   -21.00000    0.07680    0.15714 =
         0.10649   -0.12457    0.03006   -0.04246
AFIX  43
H20B  2    0.537923    0.311788    0.765794   -21.00000   -1.20000
AFIX   0
C21B  1    0.532743    0.319819    0.642559   -21.00000    0.05512    0.10415 =
         0.21222   -0.11639   -0.00235   -0.00795
AFIX  43
H21B  2    0.469696    0.388726    0.627225   -21.00000   -1.20000
AFIX   0
C22B  1    0.572741    0.275209    0.578058   -21.00000    0.04664    0.08168 =
         0.11551   -0.04641   -0.00400   -0.02509
AFIX  43
H22B  2    0.553887    0.311858    0.520740   -21.00000   -1.20000
AFIX   0
C23B  1    0.839205    0.110945    0.512717   -21.00000    0.03814    0.02875 =
         0.05128   -0.01918   -0.00079    0.01166
AFIX  33
H23D  2    0.861261    0.075998    0.471361   -21.00000   -1.50000
H23E  2    0.903745    0.071341    0.557119   -21.00000   -1.50000
H23F  2    0.849767    0.184463    0.484877   -21.00000   -1.50000
AFIX   0
C24B  1    0.656034    0.003772    0.583388   -21.00000    0.08812    0.07151 =
         0.05697   -0.03762    0.00703   -0.03763
AFIX  33
H24D  2    0.683590   -0.026627    0.539055   -21.00000   -1.50000
H24E  2    0.554767    0.011894    0.599576   -21.00000   -1.50000
H24F  2    0.708248   -0.044071    0.632446   -21.00000   -1.50000
AFIX   0
N3B   3    0.689380    0.112538    0.550948   -21.00000    0.06278    0.07968 =
         0.05966   -0.04045    0.01152   -0.01469
AFIX  13
H3B   2    0.633049    0.155403    0.507017   -21.00000   -1.20000
PART 0
HKLF 4
REM  SK3-a at 296 K in P-1 (#2 in standard setting)
REM R1 =  0.0422 for   6232 Fo > 4sig(Fo)  and  0.1036 for all  12050 data
REM    398 parameters refined using     88 restraints
END
WGHT      0.0451      0.0000
REM Highest difference peak  1.326,  deepest hole -0.890,  1-sigma level  0.131
Q1    1   0.7825  0.1082  0.2525  11.00000  0.05    1.33
Q2    1   0.7531  0.0555  0.5937  11.00000  0.05    1.31
Q3    1   0.6815  0.3764  0.1982  11.00000  0.05    1.20
Q4    1   0.7288  0.4071  0.2433  11.00000  0.05    1.16
Q5    1   0.7559  0.2963  0.2312  11.00000  0.05    1.08
Q6    1   0.8069  0.3251  0.2729  11.00000  0.05    1.04
Q7    1   0.8480  0.0198  0.2930  11.00000  0.05    0.99
Q8    1   0.8161 -0.0086  0.2427  11.00000  0.05    0.98
Q9    1   0.7770  0.3120  0.2885  11.00000  0.05    0.96
Q10   1   1.0229  0.6807  0.2507  11.00000  0.05    0.95
Q11   1   0.7027  0.4359  0.2150  11.00000  0.05    0.88
Q12   1   0.9821  0.0161  0.1647  11.00000  0.05    0.82
Q13   1   0.5793  0.4832  0.2191  11.00000  0.05    0.80
Q14   1   0.7457  0.0843  0.2040  11.00000  0.05    0.80
Q15   1   0.5170  0.4362  0.1892  11.00000  0.05    0.77
Q16   1   0.9950  0.2184  0.2923  11.00000  0.05    0.76
Q17   1   0.6421 -0.0444  0.2604  11.00000  0.05    0.70
Q18   1   0.8739  0.5389  0.1391  11.00000  0.05    0.69
Q19   1   1.0188 -0.1048  0.1530  11.00000  0.05    0.69
Q20   1   0.7203  0.4300  0.3178  11.00000  0.05    0.67
Q21   1   0.8275  0.5138  0.1484  11.00000  0.05    0.65
Q22   1   0.5155  0.4554  0.2551  11.00000  0.05    0.62
Q23   1   0.5728  0.0445  0.2242  11.00000  0.05    0.61
Q24   1   0.7513  0.2148  0.0782  11.00000  0.05    0.60
Q25   1   0.9164 -0.1256  0.3491  11.00000  0.05    0.60
Q26   1   0.8317  0.3247  0.3709  11.00000  0.05    0.59
Q27   1   1.0639  0.1347  0.3230  11.00000  0.05    0.59
Q28   1   0.9552  0.4451  0.1790  11.00000  0.05    0.57
Q29   1   0.5101  0.5572  0.2009  11.00000  0.05    0.56
Q30   1   0.5652  0.2576  0.3511  11.00000  0.05    0.55
Q31   1   0.8401 -0.1757  0.3749  11.00000  0.05    0.54
Q32   1   0.7679  0.3368  0.3566  11.00000  0.05    0.53
Q33   1   0.6408  0.4448  0.2690  11.00000  0.05    0.51
Q34   1   0.5797  0.1297  0.3369  11.00000  0.05    0.51
Q35   1   0.6207  0.3962  0.1599  11.00000  0.05    0.51
Q36   1   0.2598  0.3404  0.0834  11.00000  0.05    0.51
Q37   1   0.6677  0.4573  0.2612  11.00000  0.05    0.50
Q38   1   0.8387  0.2287  0.3178  11.00000  0.05    0.50
Q39   1   0.8597  0.2576  0.2003  11.00000  0.05    0.50
Q40   1   0.5568  0.3722  0.1912  11.00000  0.05    0.49
Q41   1   0.6525  0.1602  0.3769  11.00000  0.05    0.48
Q42   1   0.5933  0.3760  0.1187  11.00000  0.05    0.47
Q43   1   0.7587  0.2144  0.2404  11.00000  0.05    0.47
Q44   1   0.6348  0.1612  0.2789  11.00000  0.05    0.47
Q45   1   0.7584  0.3387  0.1223  11.00000  0.05    0.47
Q46   1   0.9425  0.0030  0.1026  11.00000  0.05    0.47
Q47   1   0.7543  0.4576  0.3782  11.00000  0.05    0.46
Q48   1   0.6565  0.3495  0.2678  11.00000  0.05    0.46
Q49   1   0.5660  0.1336  0.2006  11.00000  0.05    0.45
Q50   1   0.9011  0.2330  0.2621  11.00000  0.05    0.45
Q51   1   0.2829  0.4768 -0.0926  11.00000  0.05    0.44
Q52   1   0.9841 -0.0803  0.2149  11.00000  0.05    0.44
Q53   1   0.4543  0.3089  0.2724  11.00000  0.05    0.44
Q54   1   0.7067  0.2539  0.1821  11.00000  0.05    0.44
Q55   1   0.8194 -0.0659  0.3921  11.00000  0.05    0.44
Q56   1   0.7328  0.0783  0.3681  11.00000  0.05    0.44
Q57   1   0.6017  0.1519  0.4116  11.00000  0.05    0.43
Q58   1   0.9402  0.2763  0.2020  11.00000  0.05    0.43
Q59   1   0.9016  0.2061  0.2600  11.00000  0.05    0.43
Q60   1   0.8599  0.2835  0.2401  11.00000  0.05    0.42
Q61   1   0.7859  0.4910  0.1938  11.00000  0.05    0.42
Q62   1   0.9171  0.4170  0.1262  11.00000  0.05    0.42
Q63   1   0.6396 -0.0949  0.2412  11.00000  0.05    0.42
Q64   1   0.6592  0.0010  0.1807  11.00000  0.05    0.42
Q65   1   0.8581  0.2090  0.3121  11.00000  0.05    0.42
Q66   1   0.6396  0.4662  0.3064  11.00000  0.05    0.41
Q67   1   0.7751  0.0964  0.3073  11.00000  0.05    0.41
Q68   1   0.6772 -0.0129  0.3591  11.00000  0.05    0.41
Q69   1   0.7350  0.6046  0.1591  11.00000  0.05    0.40
Q70   1   0.2619 -0.0270 -0.0491  11.00000  0.05    0.40
Q71   1   0.2351  0.5112 -0.0477  11.00000  0.05    0.40
Q72   1   0.3891  0.0048  0.5797  11.00000  0.05    0.39
Q73   1   0.8672 -0.0681  0.2288  11.00000  0.05    0.39
Q74   1   0.9199  0.5310  0.1829  11.00000  0.05    0.39
Q75   1   1.3665  0.2024  0.4969  11.00000  0.05    0.38
Q76   1   1.2320  0.3385  0.4125  11.00000  0.05    0.38
Q77   1   0.7043  0.0859  0.0987  11.00000  0.05    0.38
Q78   1   0.6947  0.1482  0.3298  11.00000  0.05    0.38
Q79   1   0.6576  0.0950  0.2689  11.00000  0.05    0.38
Q80   1   0.4622  0.5835  0.1729  11.00000  0.05    0.38
Q81   1   0.3773  0.3895  0.1984  11.00000  0.05    0.38
Q82   1   0.8551  0.2963  0.3200  11.00000  0.05    0.37
Q83   1   0.9699  0.3125  0.2793  11.00000  0.05    0.37
Q84   1   0.6004  0.0638  0.2488  11.00000  0.05    0.37
Q85   1   0.6155  0.3923  0.2586  11.00000  0.05    0.37
Q86   1   0.2853  0.4610 -0.0258  11.00000  0.05    0.37
Q87   1   1.2026  0.4466  0.3706  11.00000  0.05    0.37
Q88   1   0.5978 -0.0660  0.1953  11.00000  0.05    0.36
Q89   1   0.0596  0.2709  0.1703  11.00000  0.05    0.36
Q90   1   0.5378  0.3517  0.2678  11.00000  0.05    0.36
Q91   1   0.6086 -0.0095  0.7224  11.00000  0.05    0.36
Q92   1   0.8619  0.0103  0.3384  11.00000  0.05    0.36
Q93   1  -0.0665  0.1628  0.0628  11.00000  0.05    0.36
Q94   1   0.7734  0.0911  0.1059  11.00000  0.05    0.35
Q95   1   0.6029  0.2303  0.5915  11.00000  0.05    0.35
Q96   1   0.8612 -0.0588  0.4176  11.00000  0.05    0.35
Q97   1   0.4992  0.2816  0.1569  11.00000  0.05    0.35
Q98   1   0.8238  0.0270  0.3922  11.00000  0.05    0.35
Q99   1   0.7703 -0.1256  0.3785  11.00000  0.05    0.35
Q100  1   1.1763  0.6464  0.4786  11.00000  0.05    0.35
;
