# Supplementary material for: Tris(N,N-di­methyl­anilinium) tri-μ-bromido-bis[tribromido­anti­monate(III)]
Source: Acta Crystallogr Sect E Struct Rep Online. 2013 Jun 8;69(Pt 7):m353. doi: 10.1107/S1600536813014335 (PMC3772401; doi:10.1107/S1600536813014335)
Supplement: Supplementary file 3 [file e-69-0m353-Isup3.hkl]

#
# h,k,l, Fc-squared, Fo-squared, sigma(Fo-squared) and status flag
#
data_I
_shelx_title ' SK3-a at 296 K in P-1 (#  2 in standard setting)'
_shelx_refln_list_code          4
_shelx_F_calc_maximum      395.09
_exptl_crystal_F_000      1236.00
_reflns_d_resolution_high  0.7000
 
loop_
 _symmetry_equiv_pos_as_xyz
 'x, y, z'
 '-x, -y, -z'
 
_cell_length_a     9.7857
_cell_length_b    13.7658
_cell_length_c    17.0297
_cell_angle_alpha  66.581
_cell_angle_beta   78.689
_cell_angle_gamma  72.601
 
_shelx_F_squared_multiplier     1.000
 
loop_
 _refln_index_h
 _refln_index_k
 _refln_index_l
 _refln_F_squared_calc
 _refln_F_squared_meas
 _refln_F_squared_sigma
 _refln_observed_status
   2   0   0     4290.24     4983.13     49.84 o
   3   0   0     1201.11     1519.78     37.74 o
   4   0   0    35308.56    37179.71    731.56 o
   5   0   0     6637.86     7096.42    116.11 o
   6   0   0     2255.08     2285.50    121.03 o
   7   0   0     1399.16     1336.93    105.23 o
   8   0   0     2870.98     3116.44    126.22 o
   9   0   0       31.83        8.48    123.09 o
  10   0   0      403.39      338.81    142.49 o
  11   0   0      426.49      447.79    162.83 o
  12   0   0      769.24     1221.80    249.30 o
  13   0   0      106.55      488.08    244.56 o
 -13   1   0       11.84       86.55    284.24 o
 -12   1   0      785.25      898.64    174.23 o
 -11   1   0      326.47      261.48    182.00 o
 -10   1   0     1027.15     1120.93    151.66 o
  -9   1   0      718.42      786.55    134.89 o
  -8   1   0     2654.53     2555.32    153.39 o
  -7   1   0    13491.91    13030.60    411.56 o
  -6   1   0    11973.83    12317.46    345.72 o
  -5   1   0     4083.53     4267.28     86.45 o
  -4   1   0     3419.40     3408.55     64.95 o
  -3   1   0    24620.15    25719.61    130.46 o
  -2   1   0     9673.38    10325.30     89.09 o
  -1   1   0    17944.54    17581.45    346.31 o
   2   1   0     2556.63     2825.87     36.41 o
   3   1   0      680.59      682.22     26.67 o
   4   1   0     2230.14     2182.12     81.65 o
   5   1   0   144145.53   141409.77   2192.06 o
   6   1   0      653.20      635.15     45.61 o
   7   1   0       14.78       -8.85     48.12 o
   8   1   0     1325.55     1289.55    115.43 o
   9   1   0     2275.54     2362.37    138.92 o
  10   1   0      278.70      410.69    143.02 o
  11   1   0      686.34      741.08    155.50 o
  12   1   0        0.52      108.19    247.42 o
  13   1   0       39.18      264.43    290.24 o
 -12   2   0       20.29      122.98    175.77 o
 -11   2   0     1083.68     1211.95    180.36 o
 -10   2   0      436.23      634.41    199.48 o
  -9   2   0     1544.02     1643.08    141.98 o
  -8   2   0      780.83      867.48    112.11 o
  -7   2   0    18901.16    18858.98    375.23 o
  -6   2   0      194.74      194.16     78.83 o
  -5   2   0     9108.75     9064.24    108.73 o
  -4   2   0     1693.69     1675.11     96.68 o
  -3   2   0    23697.81    22919.62    174.68 o
  -2   2   0    27102.91    25460.38    169.29 o
  -1   2   0    41389.56    38758.00    164.29 o
   0   2   0    16074.03    17022.31     66.76 o
   1   2   0      685.53     1165.65     50.17 o
   2   2   0       81.18      146.54     27.85 o
   3   2   0       63.09      174.32     25.39 o
   4   2   0     4041.48     4609.68     78.72 o
   5   2   0     2806.04     2865.84    179.83 o
   6   2   0     3554.47     3341.35    120.33 o
   7   2   0     1112.72     1206.20     72.03 o
   8   2   0     1262.62     1234.52     72.29 o
   9   2   0     2524.25     2782.26    138.78 o
  10   2   0     5733.23     6429.22    173.33 o
  11   2   0       14.83      218.80    235.97 o
  12   2   0       80.35       72.34    269.12 o
  13   2   0      132.57       97.95    302.18 o
 -12   3   0        2.98       59.19    188.72 o
 -11   3   0        1.68       28.06    175.45 o
 -10   3   0      654.35      686.24    152.56 o
  -9   3   0       14.07       25.19    132.42 o
  -8   3   0     3075.10     3493.94    134.12 o
  -7   3   0      355.43      442.95    105.84 o
  -6   3   0    14242.01    14082.98    162.79 o
  -5   3   0     1810.13     1783.61    119.99 o
  -4   3   0     2798.87     2766.57    115.35 o
  -3   3   0    13482.28    13782.00    111.49 o
  -2   3   0    67609.02    61964.93    802.27 o
  -1   3   0     5694.22     5603.18     98.15 o
   0   3   0      179.61      335.80     65.61 o
   1   3   0     3573.29     3889.93     40.92 o
   2   3   0    19759.19    21660.00    137.94 o
   3   3   0      910.35      953.39     59.93 o
   4   3   0     3655.43     4160.86    139.14 o
   5   3   0     6398.77     6947.79    221.56 o
   6   3   0     1417.50     1326.35     94.57 o
   7   3   0       51.50       98.04     68.13 o
   8   3   0      923.63      974.64     74.10 o
   9   3   0     1769.37     2065.42    189.51 o
  10   3   0      427.39      605.18    198.66 o
  11   3   0       18.51       38.51    245.29 o
  12   3   0      378.97      400.68    250.22 o
  13   3   0      130.97      182.55    304.17 o
 -12   4   0       68.14       21.14    170.40 o
 -11   4   0      235.13      362.66    166.02 o
 -10   4   0     1029.53     1067.79    160.41 o
  -9   4   0      329.13      384.69    135.75 o
  -8   4   0       97.17       53.29     59.65 o
  -7   4   0     1139.89     1061.93     81.45 o
  -6   4   0      216.12      189.90    145.94 o
  -5   4   0     2603.81     2885.93    146.48 o
  -4   4   0      108.75      149.98     62.92 o
  -3   4   0    12316.81    12371.14    183.73 o
  -2   4   0     7970.85     7754.28     57.33 o
  -1   4   0    34264.71    32603.48    374.17 o
   0   4   0      705.32      928.20     58.74 o
   1   4   0     2311.59     2180.57     95.91 o
   2   4   0    37720.88    39059.88    239.61 o
   3   4   0    35082.23    35217.15    303.89 o
   4   4   0     6567.34     7070.36    103.83 o
   5   4   0      291.34      223.61     56.30 o
   6   4   0       49.33       14.60     72.23 o
   7   4   0     2612.08     2353.02    140.72 o
   8   4   0     1476.14     1292.57     96.21 o
   9   4   0       11.65       -5.42     91.57 o
  10   4   0      413.86      434.85    223.15 o
  11   4   0        9.14       -8.10    234.76 o
  12   4   0        0.63      -10.95    280.33 o
  13   4   0       67.91      281.82    288.39 o
 -11   5   0      154.90      182.37    169.08 o
 -10   5   0       50.01       -7.59    153.90 o
  -9   5   0     2880.23     2868.58    203.20 o
  -8   5   0       11.12       31.98     66.22 o
  -7   5   0       99.54      122.83     60.23 o
  -6   5   0     4196.22     3822.58    160.09 o
  -5   5   0    13110.11    12109.86    363.14 o
  -4   5   0     1249.24      953.41    120.77 o
  -3   5   0     4218.41     3916.82    112.48 o
  -2   5   0     5732.38     5588.66    124.81 o
  -1   5   0     4282.17     4502.34     84.70 o
   0   5   0      183.92      211.15     41.45 o
   1   5   0       13.97       22.20     27.89 o
   2   5   0    17145.54    16819.94     88.63 o
   3   5   0     7256.52     7469.35     63.84 o
   4   5   0     5328.05     5708.49     70.32 o
   5   5   0    11901.66    12658.18    161.81 o
   6   5   0      457.04      412.32     64.87 o
   7   5   0     5662.48     5595.37    349.31 o
   8   5   0     2732.24     2906.65    266.89 o
   9   5   0       14.50      -53.79    104.25 o
  10   5   0      196.66      256.68    236.35 o
  11   5   0       86.50      139.89    231.07 o
  12   5   0        0.33      -23.93    250.84 o
  13   5   0      180.58      184.15    264.15 o
 -11   6   0       10.97        1.07    178.75 o
 -10   6   0        1.25       86.98    153.61 o
  -9   6   0       51.87      -42.72     98.26 o
  -8   6   0     1620.43     1479.51     89.30 o
  -7   6   0       77.50       52.77     80.01 o
  -6   6   0      410.21      368.31     67.05 o
  -5   6   0      473.71      479.67     59.75 o
  -4   6   0    12876.78    11865.43    309.29 o
  -3   6   0     4575.79     4138.00    160.38 o
  -2   6   0    10149.31     9084.03     90.88 o
  -1   6   0    24951.96    23292.22    217.23 o
   0   6   0    12699.15    13606.87    106.76 o
   1   6   0     3587.51     3829.19    125.91 o
   2   6   0    27142.21    27254.04    124.08 o
   3   6   0     2622.76     2720.93     96.16 o
   4   6   0    13799.26    13234.72    138.27 o
   5   6   0       12.91       21.60     57.52 o
   6   6   0       18.11       70.34     68.06 o
   7   6   0     1083.64     1168.64     85.64 o
   8   6   0      303.87      189.64    115.39 o
   9   6   0       32.51        6.29    112.84 o
  10   6   0     1201.20     1191.89    125.15 o
  11   6   0        3.65     -185.69    237.00 o
  12   6   0     1048.80     1386.13    315.28 o
  13   6   0       90.24       71.81    330.47 o
 -10   7   0        0.45       13.99    156.28 o
  -9   7   0      489.69      354.75     89.54 o
  -8   7   0       74.50       38.95     83.05 o
  -7   7   0      772.49      700.94    137.63 o
  -6   7   0        3.79       58.86     78.97 o
  -5   7   0      795.69      633.10     64.28 o
  -4   7   0       93.34       55.00     59.72 o
  -3   7   0     2365.82     2058.68     68.11 o
  -2   7   0     1386.47     1242.76     62.50 o
  -1   7   0     1190.32     1117.22     60.80 o
   0   7   0     2031.70     1871.65     53.34 o
   1   7   0     5829.43     5665.64    127.56 o
   2   7   0     3808.75     3885.02     94.26 o
   3   7   0    14091.69    13551.63    379.87 o
   4   7   0    12866.91    12478.33    236.20 o
   5   7   0      989.57     1050.33     64.62 o
   6   7   0      788.88      820.89     83.33 o
   7   7   0     5029.50     5203.55    224.67 o
   8   7   0     1346.13     1374.84    351.33 o
   9   7   0     2138.70     2122.56    145.01 o
  10   7   0       32.79        5.35    134.82 o
  11   7   0      115.60      -29.08    245.35 o
  12   7   0       35.52       73.41    288.54 o
  13   7   0       24.56      109.58    326.29 o
 -10   8   0        9.48     -179.25    179.25 o
  -9   8   0      146.19      187.17     96.00 o
  -8   8   0      898.82      641.70    113.02 o
  -7   8   0      294.25      251.70     97.25 o
  -6   8   0       30.31       46.13     73.58 o
  -5   8   0     1147.76     1027.47     75.34 o
  -4   8   0     1831.01     1624.87     73.68 o
  -3   8   0      427.37      339.52     46.81 o
  -2   8   0      106.60       36.92     48.46 o
  -1   8   0     1393.13     1275.90     68.55 o
   0   8   0     1028.19     1009.88     54.33 o
   1   8   0      351.05      387.64     52.66 o
   2   8   0       13.92       30.78     45.78 o
   3   8   0     7281.31     6816.82    346.41 o
   4   8   0     3783.07     3711.64    108.83 o
   5   8   0    10141.24    10019.93    264.58 o
   6   8   0        2.56      -12.30     84.91 o
   7   8   0      714.01      607.44    122.05 o
   8   8   0      565.75      404.92    141.04 o
   9   8   0     2529.45     2564.92    339.54 o
  10   8   0       40.66       15.81    142.71 o
  11   8   0      107.56       90.36    253.18 o
  12   8   0      111.80       78.58    260.23 o
  13   8   0      270.42      665.13    317.26 o
  -9   9   0      117.96      112.92    111.09 o
  -8   9   0       19.94     -112.70    112.70 o
  -7   9   0     1110.68      796.52    107.64 o
  -6   9   0      494.90      443.19     83.08 o
  -5   9   0      789.58      751.03     79.32 o
  -4   9   0     8183.34     7276.01    119.56 o
  -3   9   0     1217.86     1063.45     90.12 o
  -2   9   0     2811.65     2307.54     91.69 o
  -1   9   0     2399.41     2121.08    122.33 o
   0   9   0     6278.07     5960.69    111.39 o
   1   9   0       41.80       91.21     54.98 o
   2   9   0       83.47      106.41     66.02 o
   3   9   0     2055.58     1929.81     71.51 o
   4   9   0     2168.15     2083.90     73.51 o
   5   9   0      241.83      214.46     70.84 o
   6   9   0     2121.02     1947.98    179.59 o
   7   9   0       17.48     -107.57    121.94 o
   8   9   0     1166.34     1114.09    188.01 o
   9   9   0      809.04      781.23    154.92 o
  10   9   0     3684.05     3733.09    451.79 o
  11   9   0      171.29      174.01    151.29 o
  12   9   0      105.80       95.74    335.35 o
  13   9   0       24.80      -16.81    349.69 o
  -9  10   0       88.07      -37.85    139.77 o
  -8  10   0        5.52      -95.90    161.00 o
  -7  10   0      104.70       48.52    147.94 o
  -6  10   0       27.60       68.94     92.30 o
  -5  10   0      587.07      587.74     89.32 o
  -4  10   0     1751.96     1549.24     85.18 o
  -3  10   0      560.30      476.98     76.96 o
  -2  10   0     3976.53     3515.56     75.72 o
  -1  10   0      509.95      457.50     56.03 o
   0  10   0      851.29      831.29     53.95 o
   1  10   0    19411.84    18493.37    156.69 o
   2  10   0     1373.97     1467.34     58.96 o
   3  10   0     5808.07     5390.55    158.17 o
   4  10   0     5144.12     4769.74    131.75 o
   5  10   0     2341.04     2055.78    174.17 o
   6  10   0       90.83        9.14    159.83 o
   7  10   0      362.56      290.70    180.69 o
   8  10   0      844.59      627.06    177.11 o
   9  10   0        0.49     -150.19    152.49 o
  10  10   0        8.55      -59.26    165.22 o
  11  10   0      344.48      301.98    159.17 o
  12  10   0       18.29     -175.43    297.81 o
  -8  11   0       12.69     -105.14    181.47 o
  -7  11   0      246.50      185.24    169.75 o
  -6  11   0      696.84      528.42    129.45 o
  -5  11   0       46.34      -30.46    123.46 o
  -4  11   0      903.21      959.61    111.27 o
  -3  11   0       41.19       30.63    112.87 o
  -2  11   0       32.51     -104.46    104.46 o
  -1  11   0      103.16      -22.39     76.49 o
   0  11   0      935.10      856.18     76.73 o
   1  11   0     5049.58     5159.98     89.93 o
   2  11   0      265.04      288.94     63.61 o
   3  11   0     7484.53     7307.06    136.06 o
   4  11   0       58.98      224.78     64.31 o
   5  11   0      775.07      781.13     97.11 o
   6  11   0     4569.71     4473.01    224.25 o
   7  11   0     3218.65     3127.91    210.21 o
   8  11   0      707.32      505.94    201.45 o
   9  11   0     1762.36     1421.86    198.02 o
  10  11   0      290.88       59.17    189.38 o
  11  11   0       25.06     -182.25    182.25 o
  12  11   0      198.98       55.28    170.79 o
  -7  12   0       98.25     -108.98    185.61 o
  -6  12   0      261.55      255.48    142.56 o
  -5  12   0     1365.20     1281.55    141.09 o
  -4  12   0       39.53      -39.99    122.27 o
  -3  12   0      399.71      355.21    103.62 o
  -2  12   0     2049.49     1973.41    119.10 o
  -1  12   0      843.80      745.05     83.37 o
   0  12   0       12.04      -28.66     82.90 o
   1  12   0      941.09      856.96     80.78 o
   2  12   0      839.11      751.94     92.23 o
   3  12   0        4.20       29.34     69.33 o
   4  12   0      814.93      799.53    101.16 o
   5  12   0       16.32      -70.37    103.97 o
   6  12   0     2129.06     2012.98    220.53 o
   7  12   0       28.63      120.87    215.92 o
   8  12   0     4064.66     4170.42    255.45 o
   9  12   0      277.48      149.96    204.08 o
  10  12   0      124.35       80.96    192.16 o
  11  12   0      385.40      258.57    200.82 o
  12  12   0      825.04      781.36    250.86 o
  -6  13   0      168.27       65.49    153.28 o
  -5  13   0       79.98       -3.01    129.48 o
  -4  13   0     1532.09     1596.54    128.40 o
  -3  13   0       49.65       78.30    114.16 o
  -2  13   0      628.56      696.23    105.23 o
  -1  13   0      546.58      484.43    113.65 o
   0  13   0     4528.96     4459.23    143.89 o
   1  13   0       12.77      -40.89     86.65 o
   2  13   0     1820.02     1848.74     91.81 o
   3  13   0     2190.59     2408.78    125.02 o
   4  13   0      178.61      200.78     97.50 o
   5  13   0       75.12       80.80    118.42 o
   6  13   0        9.17       48.48    214.72 o
   7  13   0      540.90      664.34    227.85 o
   8  13   0      135.45      171.97    235.46 o
   9  13   0      238.69      159.69    236.75 o
  10  13   0      103.80       14.07    224.33 o
  11  13   0      302.21      182.82    210.51 o
  -5  14   0       37.00     -121.20    127.87 o
  -4  14   0       88.73       19.64    131.13 o
  -3  14   0      348.26      353.67    120.97 o
  -2  14   0        1.04       29.52    115.00 o
  -1  14   0      470.10      372.92    127.63 o
   0  14   0        3.73       20.30     94.06 o
   1  14   0     5114.62     5443.39    153.99 o
   2  14   0        8.20      -59.47    118.73 o
   3  14   0      776.99      736.24    114.45 o
   4  14   0      714.72      713.81    107.78 o
   5  14   0     3732.00     3575.11    215.95 o
   6  14   0      299.92      389.41    209.29 o
   7  14   0     1027.58      767.53    247.83 o
   8  14   0      527.62      541.33    226.90 o
   9  14   0        7.63     -143.47    237.37 o
  10  14   0        2.99      -96.41    254.04 o
  -4  15   0      188.30      124.32    128.47 o
  -3  15   0       46.09       65.85    131.89 o
  -2  15   0      493.01      458.35    122.94 o
  -1  15   0      178.27      180.44    126.73 o
   0  15   0      126.70      149.34    121.85 o
   1  15   0      130.49      201.99    127.94 o
   2  15   0      230.36      167.03    126.40 o
   3  15   0      116.16        8.74    129.44 o
   4  15   0      735.32      665.40    121.06 o
   5  15   0       60.36      131.05    140.42 o
   6  15   0     3272.23     3459.38    278.76 o
   7  15   0      223.59      116.49    260.92 o
   8  15   0       64.01      142.91    237.09 o
   9  15   0      385.32      438.14    229.73 o
  -3  16   0      431.15      486.84    148.71 o
  -2  16   0      246.04      244.09    128.40 o
  -1  16   0       11.61       41.52    146.56 o
   0  16   0       41.28       15.83    196.48 o
   1  16   0      482.52      672.85    149.40 o
   2  16   0       50.33      105.59    137.49 o
   3  16   0      251.42      179.50    135.66 o
   4  16   0      388.96      275.49    128.75 o
   5  16   0       34.01      -10.91    215.69 o
   6  16   0       50.96      -42.12    247.53 o
   7  16   0        0.54       -8.45    227.03 o
   8  16   0       62.60      263.43    273.16 o
  -1  17   0      531.61      601.16    176.95 o
   0  17   0      375.16      458.60    220.27 o
   1  17   0       88.76      167.65    212.74 o
   2  17   0      620.06      761.02    154.82 o
   3  17   0      292.14      316.87    139.61 o
   4  17   0      106.44      124.09    139.92 o
   5  17   0        0.05      213.32    247.21 o
   6  17   0      383.60      243.59    288.09 o
   3  18   0      376.98      405.07    146.77 o
   4  18   0      312.48      490.64    151.80 o
  -6 -17   1       13.34       76.77    285.02 o
  -5 -17   1      349.03      373.85    230.71 o
  -4 -17   1       75.57        4.89    122.80 o
  -3 -17   1      438.27      365.19    145.59 o
  -2 -17   1      346.01      374.96    142.51 o
  -1 -17   1      534.29      409.99    210.47 o
   0 -17   1      301.07      266.23    209.07 o
  -7 -16   1       24.06      -54.67    214.53 o
  -6 -16   1       40.01       38.53    215.03 o
  -5 -16   1      118.30      182.40    266.64 o
  -4 -16   1      541.95      429.45    118.19 o
  -3 -16   1      153.21      167.60    134.03 o
  -2 -16   1       53.58       65.59    131.24 o
  -1 -16   1        1.76      -70.66    187.76 o
   0 -16   1      229.27      164.50    192.80 o
   1 -16   1      116.98      156.95    151.34 o
   2 -16   1      320.79      332.81    134.77 o
  -9 -15   1      137.80       89.48    212.79 o
  -8 -15   1      439.75      427.01    256.62 o
  -7 -15   1      585.98      551.67    248.39 o
  -6 -15   1      182.49       76.76    255.03 o
  -5 -15   1      838.91      726.56    232.33 o
  -4 -15   1      639.81      729.58    117.43 o
  -3 -15   1      804.33      792.37    126.29 o
  -2 -15   1       54.39       18.20    121.73 o
  -1 -15   1       15.76      -36.35    125.94 o
   0 -15   1      126.04      176.97    123.95 o
   1 -15   1      669.25      672.16    131.93 o
   2 -15   1        8.76       18.66    120.17 o
   3 -15   1      118.72       40.47    135.24 o
   4 -15   1        7.10       43.81    135.71 o
 -10 -14   1      194.15      176.61    267.17 o
  -9 -14   1       81.50      123.04    252.91 o
  -8 -14   1        2.31     -107.31    249.36 o
  -7 -14   1     1436.34     1893.29    257.21 o
  -6 -14   1     2391.18     2632.62    266.01 o
  -5 -14   1       63.59      120.51    238.60 o
  -4 -14   1      476.26      384.62    105.90 o
  -3 -14   1      463.36      421.25    112.73 o
  -2 -14   1      993.65      907.33    118.23 o
  -1 -14   1      145.25      195.79     93.43 o
   0 -14   1      501.39      392.81     98.76 o
   1 -14   1      188.76      171.83    120.60 o
   2 -14   1      537.21      618.41    120.00 o
   3 -14   1       44.86      -26.84    117.60 o
   4 -14   1        1.19      -63.59    130.55 o
   5 -14   1        7.03      -72.24    136.99 o
 -11 -13   1        4.73        7.02    216.13 o
 -10 -13   1       85.33      111.24    223.48 o
  -9 -13   1      114.81      -50.98    230.71 o
  -8 -13   1       41.88       68.91    242.15 o
  -7 -13   1        8.88        4.07    224.53 o
  -6 -13   1      105.97      117.22    218.36 o
  -5 -13   1      306.30      164.83    190.97 o
  -4 -13   1     1213.85     1061.21    103.33 o
  -3 -13   1      234.09      187.12     99.39 o
  -2 -13   1     1289.70     1297.26     90.61 o
  -1 -13   1     2259.82     2136.31     94.38 o
   0 -13   1      135.95       86.11     86.51 o
   1 -13   1      615.42      639.19    113.18 o
   2 -13   1      108.50       93.79    103.38 o
   3 -13   1      266.34      259.19    113.16 o
   4 -13   1      203.08      110.17    119.45 o
   5 -13   1      343.73      284.04    131.04 o
   6 -13   1        0.04     -141.77    141.77 o
 -11 -12   1      141.45      220.52    203.21 o
 -10 -12   1      699.95      507.87    200.62 o
  -9 -12   1      176.89      -45.78    233.90 o
  -8 -12   1       17.67      -86.42    195.24 o
  -7 -12   1     3023.42     2986.14    223.03 o
  -6 -12   1       17.13      120.15    206.24 o
  -5 -12   1     1430.88     1295.03    187.26 o
  -4 -12   1      120.43      -17.58     86.51 o
  -3 -12   1     1521.75     1409.00     76.55 o
  -2 -12   1      160.86       56.49     78.23 o
  -1 -12   1      163.53       95.26     76.36 o
   0 -12   1        0.67      -51.91     78.92 o
   1 -12   1     3297.61     3197.09    105.67 o
   2 -12   1      874.11      812.13    107.52 o
   3 -12   1      183.60      112.03    106.03 o
   4 -12   1      396.36      454.48    116.90 o
   5 -12   1      227.42       84.04    119.35 o
   6 -12   1      387.25      270.09    124.50 o
   7 -12   1       10.69     -119.90    197.06 o
 -12 -11   1       67.54      101.36    224.78 o
 -11 -11   1      270.46      115.73    217.38 o
 -10 -11   1       33.45      -48.27    197.36 o
  -9 -11   1      247.99       92.43    211.04 o
  -8 -11   1     3766.27     3472.29    244.83 o
  -7 -11   1      303.09       84.18    219.08 o
  -6 -11   1       15.91      126.93    207.59 o
  -5 -11   1     6143.26     5587.58    215.36 o
  -4 -11   1     1776.59     1686.91    102.86 o
  -3 -11   1      206.80      159.94     62.63 o
  -2 -11   1     3699.52     3577.38     84.38 o
  -1 -11   1       43.17      -67.99     74.01 o
   0 -11   1     2192.95     1926.59     82.08 o
   1 -11   1      616.82      583.05     74.59 o
   2 -11   1     2719.86     2565.88    116.80 o
   3 -11   1        8.51      -53.49     95.30 o
   4 -11   1      181.35      180.12    120.85 o
   5 -11   1        7.05      -31.16    121.39 o
   6 -11   1      796.37      940.01    140.00 o
   7 -11   1      315.92       86.41    175.80 o
   8 -11   1        0.01     -188.50    188.50 o
 -12 -10   1       14.89     -130.12    355.51 o
 -11 -10   1       25.52      -57.27    159.81 o
 -10 -10   1       15.66      -68.50    175.94 o
  -9 -10   1       76.66       68.87    207.54 o
  -8 -10   1       21.58     -146.47    206.18 o
  -7 -10   1      101.52     -143.23    176.13 o
  -6 -10   1     2280.98     1987.90    184.04 o
  -5 -10   1      908.99      778.05    168.17 o
  -4 -10   1     1391.81     1276.92     85.47 o
  -3 -10   1     5624.83     5704.30     76.43 o
  -2 -10   1     1824.51     1774.01     61.75 o
  -1 -10   1       33.03      -15.93     62.82 o
   0 -10   1     8362.31     7481.04    229.82 o
   1 -10   1     3443.13     3271.32     81.10 o
   2 -10   1      100.45       52.38     69.96 o
   3 -10   1     1893.93     1652.61    111.97 o
   4 -10   1      219.25      210.13    101.48 o
   5 -10   1      362.95      312.00    110.25 o
   6 -10   1       40.01       21.14    116.72 o
   7 -10   1      109.14     -134.96    168.27 o
   8 -10   1       13.61     -159.39    159.39 o
   9 -10   1       52.09        5.20    133.02 o
 -12  -9   1      164.60      111.42    281.24 o
 -11  -9   1      346.14      296.76    162.46 o
 -10  -9   1        6.37       -9.08    159.61 o
  -9  -9   1      167.23      173.77    145.40 o
  -8  -9   1      742.68      570.56    142.75 o
  -7  -9   1      435.89      275.68    161.77 o
  -6  -9   1      218.56       92.43    174.40 o
  -5  -9   1      417.68      448.64     81.47 o
  -4  -9   1       75.36      131.20     66.84 o
  -3  -9   1       32.55       75.66     51.13 o
  -2  -9   1        2.68      -14.58     58.05 o
  -1  -9   1     5886.14     5718.55    117.79 o
   0  -9   1      219.75      153.40     45.83 o
   1  -9   1      581.03      405.22     49.73 o
   2  -9   1     3761.83     3182.84     69.38 o
   3  -9   1      604.76      460.87     67.40 o
   4  -9   1     1010.40      966.13     79.18 o
   5  -9   1      224.76      271.63     79.09 o
   6  -9   1      829.94      801.96    129.66 o
   7  -9   1       89.33      -87.62    112.92 o
   8  -9   1      505.90      312.75    145.61 o
   9  -9   1      193.63      162.21    122.25 o
 -13  -8   1      334.89      539.69    363.55 o
 -12  -8   1        7.53       46.06    324.85 o
 -11  -8   1       37.10       13.22    156.83 o
 -10  -8   1     1432.91     1336.11    255.40 o
  -9  -8   1       19.49     -121.61    146.71 o
  -8  -8   1      322.28      243.89    143.73 o
  -7  -8   1     1110.57      930.60    139.44 o
  -6  -8   1      947.04      990.05    158.30 o
  -5  -8   1      709.18      589.36     77.25 o
  -4  -8   1      284.22      277.07     66.77 o
  -3  -8   1     4516.50     4132.42    101.94 o
  -2  -8   1      314.82      303.16     50.91 o
  -1  -8   1     2130.69     2126.91     57.86 o
   0  -8   1       29.93       25.11     45.87 o
   1  -8   1        3.47      -30.74     42.62 o
   2  -8   1      821.45      695.09     49.62 o
   3  -8   1       56.37       31.71     47.94 o
   4  -8   1     1804.84     1635.69     85.70 o
   5  -8   1      105.87      100.50     74.24 o
   6  -8   1      129.31       82.54     83.58 o
   7  -8   1      606.61      388.47    129.67 o
   8  -8   1       14.67     -112.34    112.34 o
   9  -8   1      294.35      260.62    100.59 o
  10  -8   1       49.01       16.09    117.00 o
 -13  -7   1       10.91      104.17    321.70 o
 -12  -7   1       24.46      229.46    314.89 o
 -11  -7   1       60.47      203.00    295.19 o
 -10  -7   1        1.02      -18.24    130.73 o
  -9  -7   1       92.29       78.93    125.57 o
  -8  -7   1     7808.77     8470.56    483.32 o
  -7  -7   1        3.67       -2.23     85.72 o
  -6  -7   1      841.62      830.04     83.63 o
  -5  -7   1     8177.64     7786.27    108.45 o
  -4  -7   1      965.02      985.73     65.34 o
  -3  -7   1     8036.97     7179.16    146.15 o
  -2  -7   1       33.23      107.85     41.47 o
  -1  -7   1     2404.67     2107.53     54.24 o
   0  -7   1     3214.28     2981.63     55.08 o
   1  -7   1     3500.94     3073.93     69.03 o
   2  -7   1     4744.71     4131.56     76.13 o
   3  -7   1      610.68      409.67     43.19 o
   4  -7   1      514.05      528.08     57.87 o
   5  -7   1      268.32      247.34     64.02 o
   6  -7   1      668.29      673.80     72.99 o
   7  -7   1      553.43      398.48     90.48 o
   8  -7   1       42.14        6.03     94.28 o
   9  -7   1        2.20        1.15     97.46 o
  10  -7   1        3.30      -42.71    118.13 o
 -13  -6   1      305.49      443.96    306.11 o
 -12  -6   1      247.08      291.06    279.61 o
 -11  -6   1       97.21      -50.97    274.98 o
 -10  -6   1        3.14       32.70    119.84 o
  -9  -6   1       32.68       27.89    118.21 o
  -8  -6   1     3287.82     3273.48    266.91 o
  -7  -6   1       84.87      146.44     88.80 o
  -6  -6   1        1.61      -41.92     74.79 o
  -5  -6   1     2293.36     2270.15     72.31 o
  -4  -6   1      719.68      828.07     60.79 o
  -3  -6   1    60900.86    58647.01    347.91 o
  -2  -6   1    15609.61    14810.22    309.07 o
  -1  -6   1    16262.40    15800.50    198.06 o
   0  -6   1     9903.08     9981.44    134.34 o
   1  -6   1     2789.88     2677.69     98.79 o
   2  -6   1    11469.44     9665.75    107.86 o
   3  -6   1     6988.55     6061.34    318.28 o
   4  -6   1       72.17      113.10     31.72 o
   5  -6   1     3535.80     3425.50     75.37 o
   6  -6   1     2826.04     2646.67     89.83 o
   7  -6   1     3089.69     2683.52     93.74 o
   8  -6   1       29.46       25.87     77.61 o
   9  -6   1       12.77      -28.87     87.11 o
  10  -6   1      109.39       77.92    161.33 o
  11  -6   1      343.40      384.76    187.31 o
 -13  -5   1        4.40      154.75    331.16 o
 -12  -5   1      635.52      754.76    309.13 o
 -11  -5   1      346.55      292.14    245.11 o
 -10  -5   1      310.69      138.81    253.70 o
  -9  -5   1       29.05      -30.52    107.64 o
  -8  -5   1    12356.14    12841.84   1116.49 o
  -7  -5   1     7125.23     7454.56    212.70 o
  -6  -5   1      633.87      683.00     92.39 o
  -5  -5   1      238.79      310.09     61.30 o
  -4  -5   1     2470.94     2529.18     60.93 o
  -3  -5   1    33626.52    33928.55    460.20 o
  -2  -5   1       29.61      104.82     40.20 o
  -1  -5   1      658.84      698.54     32.87 o
   0  -5   1     8538.38     8199.81     59.11 o
   1  -5   1       15.30       40.60     37.93 o
   2  -5   1    22667.95    19779.11    897.71 o
   3  -5   1     7258.33     6864.79    267.93 o
   4  -5   1    25258.48    23413.09    243.55 o
   5  -5   1      398.12      533.32     66.01 o
   6  -5   1     3376.31     3182.01     77.65 o
   7  -5   1     1428.55     1434.35     79.95 o
   8  -5   1     2149.21     2177.58     93.96 o
   9  -5   1        4.15       36.34     76.51 o
  10  -5   1      769.69      964.22    165.41 o
  11  -5   1      209.79      252.70    169.11 o
 -13  -4   1      175.93      179.75    314.63 o
 -12  -4   1        9.37       42.06    248.88 o
 -11  -4   1      771.52      629.72    238.17 o
 -10  -4   1       17.04      -62.75    235.36 o
  -9  -4   1       39.91       10.93     95.68 o
  -8  -4   1      605.74      477.87     95.94 o
  -7  -4   1     6295.33     6344.59    383.82 o
  -6  -4   1     3471.89     3535.46    124.48 o
  -5  -4   1      222.58      165.80     59.92 o
  -4  -4   1      510.75      520.37     49.90 o
  -3  -4   1    54888.64    54108.38    392.91 o
  -2  -4   1    66971.52    67064.99   1252.70 o
  -1  -4   1     9277.61     9531.61    194.22 o
   0  -4   1    21630.95    20370.13     92.21 o
   1  -4   1     6211.65     6158.19     57.98 o
   2  -4   1    36306.83    33748.88    608.66 o
   3  -4   1     3120.84     2681.11    123.03 o
   4  -4   1     6361.37     5897.61     96.57 o
   5  -4   1     3269.46     3330.67    143.24 o
   6  -4   1       49.76       65.40     57.34 o
   7  -4   1      378.69      379.60     59.34 o
   8  -4   1       12.54       32.23     62.00 o
   9  -4   1     2285.27     2357.96    153.43 o
  10  -4   1        1.83       51.03    138.73 o
  11  -4   1      470.22      501.99    158.93 o
  12  -4   1       50.78      103.20    173.81 o
 -13  -3   1      148.13      149.94    280.58 o
 -12  -3   1      116.02      -76.18    284.26 o
 -11  -3   1        3.92      -79.89    229.89 o
 -10  -3   1       51.00       68.52    210.46 o
  -9  -3   1      621.90      760.20    132.57 o
  -8  -3   1     3065.69     3169.91     85.71 o
  -7  -3   1     3238.38     3318.80     93.91 o
  -6  -3   1     4079.89     4065.24    141.84 o
  -5  -3   1      361.82      328.17     45.78 o
  -4  -3   1        7.75       20.61     35.18 o
  -3  -3   1    47055.40    48142.58    142.92 o
  -2  -3   1     3215.58     3153.50     41.16 o
  -1  -3   1    20697.32    20526.68    130.40 o
   0  -3   1     2945.10     3812.37    134.48 o
   1  -3   1    34574.71    32974.51    304.60 o
   2  -3   1    28717.41    27267.16    177.96 o
   3  -3   1    48654.98    46444.52    293.20 o
   4  -3   1     6144.90     5984.87    203.85 o
   5  -3   1    20950.66    20161.52    224.42 o
   6  -3   1       27.25      144.33    130.06 o
   7  -3   1     3051.36     3039.21     79.31 o
   8  -3   1     1300.26     1240.57     63.72 o
   9  -3   1     2591.93     2644.23    147.12 o
  10  -3   1       30.07        6.46    156.36 o
  11  -3   1        2.40      -67.54    175.67 o
  12  -3   1        9.63      -28.93    172.64 o
 -13  -2   1       58.45      110.33    265.41 o
 -12  -2   1        3.78     -106.31    241.01 o
 -11  -2   1      900.44      871.52    154.69 o
 -10  -2   1     1779.54     2000.16    150.14 o
  -9  -2   1     9248.76     9246.03    549.20 o
  -8  -2   1      772.31      797.84     67.38 o
  -7  -2   1      768.50      753.86     62.87 o
  -6  -2   1       92.99      162.13     51.35 o
  -5  -2   1     5001.12     4959.96     77.32 o
  -4  -2   1      634.79      717.57     37.27 o
  -3  -2   1    14484.23    15454.04     72.86 o
  -2  -2   1   135898.75   121855.00   2362.52 o
  -1  -2   1     4177.83     4900.47     39.46 o
   0  -2   1     4659.76     5193.09     61.83 o
   1  -2   1    11879.41    11481.60     50.40 o
   2  -2   1    99889.94    87988.94   1007.29 o
   3  -2   1     5059.87     5185.60    171.80 o
   4  -2   1     2875.65     2952.14     99.92 o
   5  -2   1     7785.19     7898.74    156.97 o
   6  -2   1    13443.06    14239.37    146.19 o
   7  -2   1        5.07       10.93     92.82 o
   8  -2   1     4083.07     4726.33    151.05 o
   9  -2   1      351.14      421.75    122.25 o
  10  -2   1     2583.88     2981.73    173.69 o
  11  -2   1      108.72      181.91    154.42 o
  12  -2   1       36.25        7.57    176.54 o
 -13  -1   1       45.27       67.20    269.49 o
 -12  -1   1      183.51      282.89    240.73 o
 -11  -1   1        8.16       86.17    145.16 o
 -10  -1   1     2750.86     3091.77    162.34 o
  -9  -1   1     4042.27     4405.42    149.39 o
  -8  -1   1     1887.64     1898.25    119.63 o
  -7  -1   1      206.58      188.89     55.16 o
  -6  -1   1    24344.21    24411.88    245.53 o
  -5  -1   1    17250.46    17455.55    184.94 o
  -4  -1   1   123239.46   118431.49   1084.58 o
  -3  -1   1     7432.60     7485.41    102.97 o
  -2  -1   1     1315.25     1376.31     22.45 o
  -1  -1   1     5156.44     5862.80     70.72 o
   1  -1   1     5356.69     5153.18     34.27 o
   2  -1   1    35267.89    33745.76    458.39 o
   3  -1   1    42637.34    41401.11    202.12 o
   4  -1   1      212.31      194.31     47.36 o
   5  -1   1     2587.72     2494.59     81.34 o
   6  -1   1        0.11       41.95     74.72 o
   7  -1   1     9529.92     9854.48    369.73 o
   8  -1   1      765.46      776.10    113.75 o
   9  -1   1      736.84      727.62    137.12 o
  10  -1   1      787.29      907.58    148.92 o
  11  -1   1      717.92      796.05    161.42 o
  12  -1   1        4.11      -35.19    222.88 o
  13  -1   1      322.51       70.55    263.69 o
 -13   0   1       92.88       40.08    290.55 o
 -12   0   1       89.39      238.79    170.91 o
 -11   0   1      292.58      379.29    159.85 o
 -10   0   1      219.77      283.32    143.30 o
  -9   0   1      391.84      363.75    127.10 o
  -8   0   1       34.45       -3.68    117.89 o
  -7   0   1     1947.03     1958.26     56.90 o
  -6   0   1     1457.56     1493.00     49.35 o
  -5   0   1    37135.73    37128.57    379.70 o
  -4   0   1    21825.93    23154.60    316.97 o
  -3   0   1    25903.65    26802.13    285.72 o
   2   0   1     6420.05     6567.91     61.15 o
   3   0   1       45.57       88.13     17.37 o
   4   0   1     6055.89     6776.08    187.37 o
   5   0   1     8898.66     8580.39     92.68 o
   6   0   1       28.98       40.49     29.01 o
   7   0   1     5974.65     5779.79    121.26 o
   8   0   1     1420.69     1468.15    118.38 o
   9   0   1      385.71      317.07    128.73 o
  10   0   1       53.17      113.86    149.95 o
  11   0   1        0.08      -54.82    152.47 o
  12   0   1      210.18      226.05    240.04 o
  13   0   1        0.37      217.33    279.45 o
 -13   1   1      209.41      738.14    280.06 o
 -12   1   1      289.44      521.39    181.84 o
 -11   1   1     1479.47     1544.97    215.41 o
 -10   1   1        5.73      -27.95    135.78 o
  -9   1   1      697.08      815.72    135.82 o
  -8   1   1     1882.08     1748.51    128.38 o
  -7   1   1     2063.61     2176.52    149.33 o
  -6   1   1        7.65       65.70     78.57 o
  -5   1   1     3896.31     4164.33     87.71 o
  -4   1   1      161.76      107.57     53.02 o
  -3   1   1      520.53      535.58     39.29 o
  -2   1   1       41.18       40.78     23.06 o
  -1   1   1      533.28      741.07     32.77 o
   2   1   1    31025.38    32108.32    458.65 o
   3   1   1      274.90      212.57     21.84 o
   4   1   1    32456.96    33753.33    692.15 o
   5   1   1      356.81      429.55     38.15 o
   6   1   1    13799.55    14201.56    317.94 o
   7   1   1        6.47       10.26     43.94 o
   8   1   1       17.39        5.74    112.90 o
   9   1   1     1182.38     1173.47    150.21 o
  10   1   1       92.72       74.49    151.26 o
  11   1   1        1.68      -64.90    235.50 o
  12   1   1      341.27      448.95    229.70 o
  13   1   1        3.77       40.86    285.98 o
 -12   2   1      482.63      419.16    184.35 o
 -11   2   1      535.02      549.48    164.95 o
 -10   2   1      605.05      546.80    157.42 o
  -9   2   1       20.24        8.11    132.77 o
  -8   2   1     3839.92     3626.15    158.52 o
  -7   2   1      371.01      606.53    106.37 o
  -6   2   1    15366.24    15625.02    381.73 o
  -5   2   1      834.67      856.41     71.56 o
  -4   2   1     4496.92     4269.64     79.91 o
  -3   2   1      208.90      204.90     57.60 o
  -2   2   1     6717.35     6507.73    131.23 o
  -1   2   1     9220.54     9143.39     49.95 o
   0   2   1     6271.80     6729.10     53.23 o
   1   2   1     1688.94     2089.01     30.09 o
   2   2   1     3263.75     3376.99     31.97 o
   3   2   1     3421.72     3859.57     69.33 o
   4   2   1     1760.67     1666.42     49.98 o
   5   2   1    10641.47    11158.01    388.49 o
   6   2   1     1320.74     1311.47     52.37 o
   7   2   1      142.65      150.48     53.62 o
   8   2   1       86.82       55.32    111.25 o
   9   2   1     1816.17     1884.75    131.28 o
  10   2   1      161.46      400.80    179.56 o
  11   2   1      723.35      988.49    204.88 o
  12   2   1        7.13       48.61    214.87 o
  13   2   1        4.89      -87.54    275.61 o
 -12   3   1        4.22      -38.01    194.49 o
 -11   3   1       40.62      109.53    164.68 o
 -10   3   1      176.24       82.60    159.48 o
  -9   3   1      181.70      108.92    129.14 o
  -8   3   1       95.07      155.50    110.45 o
  -7   3   1    10083.60    10168.47    152.10 o
  -6   3   1      115.14      131.44     85.36 o
  -5   3   1      462.42      541.20     72.75 o
  -4   3   1      518.95      463.31     33.06 o
  -3   3   1    26943.18    24848.73    658.08 o
  -2   3   1     8104.18     8160.00     61.36 o
  -1   3   1     7740.52     7598.25     59.94 o
   0   3   1     1046.09     1006.43     33.00 o
   1   3   1    12306.77    12573.00     78.36 o
   2   3   1     7998.84     8288.94    114.08 o
   3   3   1     3452.14     3548.69    155.56 o
   4   3   1     9166.88     9449.79     91.21 o
   5   3   1     3062.08     3015.87     81.93 o
   6   3   1     9776.38     9673.52    106.04 o
   7   3   1    10987.29    11741.36    169.82 o
   8   3   1      404.03      426.12     74.35 o
   9   3   1       43.86      115.55    168.49 o
  10   3   1       31.26      118.75    191.98 o
  11   3   1       50.12      188.82    235.99 o
  12   3   1       90.66      109.30    265.72 o
  13   3   1        9.24     -116.14    284.26 o
 -12   4   1      111.83      120.20    185.02 o
 -11   4   1       22.27        5.50    160.08 o
 -10   4   1       52.55       40.36    152.18 o
  -9   4   1      949.76     1004.54    145.36 o
  -8   4   1      320.36      274.04     73.91 o
  -7   4   1     1622.24     1431.22    110.05 o
  -6   4   1      781.17      879.12     95.72 o
  -5   4   1      270.29      234.86    120.27 o
  -4   4   1      851.17      855.62     25.47 o
  -3   4   1     1412.44     1413.19     33.55 o
  -2   4   1    42126.77    40228.60    111.52 o
  -1   4   1     2773.06     3181.85     47.76 o
   0   4   1    56231.11    53966.30    415.29 o
   1   4   1    16607.26    17354.39     74.01 o
   2   4   1    15759.28    16240.40     60.49 o
   3   4   1    16727.05    18357.25    191.73 o
   4   4   1      798.54      726.69     45.01 o
   5   4   1     1098.48     1133.34     69.38 o
   6   4   1      161.12      208.87     72.08 o
   7   4   1     6061.75     6241.48    130.17 o
   8   4   1      893.86      984.40     93.60 o
   9   4   1      667.30      611.51    114.68 o
  10   4   1      629.51      758.95    229.75 o
  11   4   1      323.00      474.63    257.42 o
  12   4   1      715.90      630.77    256.64 o
  13   4   1       37.11       47.86    306.50 o
 -11   5   1      128.54      163.25    180.73 o
 -10   5   1      435.62      417.52    157.29 o
  -9   5   1       83.90      123.09    129.69 o
  -8   5   1      736.97      594.76     76.35 o
  -7   5   1     7545.31     7189.32    325.57 o
  -6   5   1     1173.85     1178.42     81.58 o
  -5   5   1      111.59       35.60    135.01 o
  -4   5   1     3709.90     3151.45    185.85 o
  -3   5   1     7212.87     6647.69    126.49 o
  -2   5   1    36807.84    33737.80    315.25 o
  -1   5   1      470.20      488.11     42.19 o
   0   5   1     3240.76     3208.36     62.12 o
   1   5   1     5012.67     4871.06     53.44 o
   2   5   1      350.33      374.86     32.63 o
   3   5   1    20436.31    20722.85    114.73 o
   4   5   1       76.58      119.07     42.24 o
   5   5   1    21747.07    21784.73    128.80 o
   6   5   1     2577.72     2633.53     97.01 o
   7   5   1     3666.29     3729.75    108.72 o
   8   5   1     6424.79     6502.51    131.35 o
   9   5   1      898.30      909.06    107.40 o
  10   5   1       15.47      -63.05    212.07 o
  11   5   1       22.77      -39.72    261.86 o
  12   5   1      530.35      462.87    287.72 o
  13   5   1       14.74       90.53    306.11 o
 -11   6   1       36.85      -45.73    183.71 o
 -10   6   1      160.91      113.88    144.58 o
  -9   6   1      114.99      181.28    152.98 o
  -8   6   1      235.80      150.78     74.45 o
  -7   6   1      254.89      226.62     65.39 o
  -6   6   1     1315.80     1137.38     70.93 o
  -5   6   1     1705.03     1385.29     69.17 o
  -4   6   1     1236.30      986.51     92.07 o
  -3   6   1      687.43      639.22     46.06 o
  -2   6   1    35721.81    31937.44    922.69 o
  -1   6   1    10164.25     9713.58    129.55 o
   0   6   1     2002.63     2047.86     63.79 o
   1   6   1     1356.82     1319.14     61.62 o
   2   6   1     3887.60     3823.30    115.68 o
   3   6   1    16196.06    15728.81    594.12 o
   4   6   1     1485.80     1470.84     48.25 o
   5   6   1     2255.62     2331.55     68.14 o
   6   6   1       73.04      107.12     62.48 o
   7   6   1     1464.19     1407.02    102.24 o
   8   6   1     2432.04     2569.09    216.54 o
   9   6   1      332.61      282.52    113.11 o
  10   6   1      244.26      210.72    236.19 o
  11   6   1       66.20       39.89    273.44 o
  12   6   1       17.39       56.83    244.87 o
  13   6   1      685.95      555.65    265.09 o
 -10   7   1      142.00      200.43    148.21 o
  -9   7   1        9.54      -86.36    107.06 o
  -8   7   1       36.42      -81.47     81.47 o
  -7   7   1      331.91      311.83     86.79 o
  -6   7   1      110.88      170.95     79.28 o
  -5   7   1      330.52      216.81     62.70 o
  -4   7   1     1024.85      934.62     58.52 o
  -3   7   1     1024.17      921.15     45.61 o
  -2   7   1        8.03       12.87     54.57 o
  -1   7   1      183.82      163.58     58.44 o
   0   7   1     9356.40     9494.20    287.47 o
   1   7   1    20616.02    20685.28    152.66 o
   2   7   1      457.80      488.98     46.02 o
   3   7   1    11013.39    10649.98    120.70 o
   4   7   1     1675.44     1716.44     59.22 o
   5   7   1     3888.25     3630.21    128.45 o
   6   7   1      115.44       91.76     65.15 o
   7   7   1       80.68       79.12    102.50 o
   8   7   1      272.07      188.85    113.62 o
   9   7   1     2314.27     2408.99    215.70 o
  10   7   1      454.69      448.49    128.46 o
  11   7   1       44.53       47.41    280.86 o
  12   7   1      634.58      599.15    294.55 o
  13   7   1        1.31     -182.01    330.08 o
 -10   8   1        1.01      177.13    174.11 o
  -9   8   1      517.93      316.25    100.46 o
  -8   8   1       20.76      -91.54     91.54 o
  -7   8   1      318.07      176.97     90.89 o
  -6   8   1      363.51      275.42     91.25 o
  -5   8   1     1444.24     1247.11     73.10 o
  -4   8   1      486.41      307.09     67.50 o
  -3   8   1      495.82      432.82     46.02 o
  -2   8   1     3272.22     2927.21     65.28 o
  -1   8   1     1599.97     1731.02     73.81 o
   0   8   1      258.94      310.77     68.44 o
   1   8   1     5555.05     5351.60     78.22 o
   2   8   1       42.30      120.87     44.58 o
   3   8   1      660.76      546.65     47.22 o
   4   8   1      291.93      317.93     48.43 o
   5   8   1     5472.40     5222.69    231.74 o
   6   8   1    20917.23    20429.79    206.86 o
   7   8   1      228.36      198.82    117.13 o
   8   8   1     2162.11     2420.10    212.21 o
   9   8   1        0.67      -22.85    132.70 o
  10   8   1     1718.30     1626.15    209.32 o
  11   8   1        2.30      133.82    295.97 o
  12   8   1      261.26      644.80    326.12 o
  13   8   1        7.23       95.58    305.92 o
  -9   9   1        1.85      -82.19    100.28 o
  -8   9   1      889.73      538.62    119.84 o
  -7   9   1      324.73      225.18    102.25 o
  -6   9   1      606.55      573.40     88.34 o
  -5   9   1      505.02      410.81     79.30 o
  -4   9   1     1231.64     1093.21     76.44 o
  -3   9   1      226.46      151.38     50.82 o
  -2   9   1     2556.64     2269.81     76.20 o
  -1   9   1     3994.68     3719.89    181.78 o
   0   9   1     3100.96     3139.45     72.29 o
   1   9   1     1615.87     1721.66     66.71 o
   2   9   1      483.66      376.79     54.32 o
   3   9   1     3075.31     2831.18    144.24 o
   4   9   1     1119.71     1096.79     60.96 o
   5   9   1     4044.67     3888.36    113.41 o
   6   9   1     3091.56     2895.05    172.34 o
   7   9   1      836.03      805.95    127.71 o
   8   9   1      162.70       48.37    131.99 o
   9   9   1      902.94      911.30    175.46 o
  10   9   1       76.41      201.44    173.51 o
  11   9   1     3475.21     3698.47    513.35 o
  12   9   1       13.75      -36.31    286.47 o
  13   9   1      269.65      470.88    341.04 o
  -9  10   1        9.12     -131.74    151.69 o
  -8  10   1        2.81     -148.33    148.33 o
  -7  10   1      200.93      168.53    109.50 o
  -6  10   1      323.68      294.34     91.18 o
  -5  10   1      547.77      648.56     84.54 o
  -4  10   1      258.02      273.77     77.86 o
  -3  10   1     4206.93     3793.53     93.28 o
  -2  10   1     2008.80     1732.72     90.94 o
  -1  10   1     4512.96     4341.76     81.71 o
   0  10   1      686.73      746.77     58.82 o
   1  10   1     1920.38     1891.49     62.16 o
   2  10   1      354.05      324.79     53.46 o
   3  10   1     9488.14    10052.12    322.76 o
   4  10   1     5295.40     4643.87    273.98 o
   5  10   1     2947.75     2850.60    190.93 o
   6  10   1      654.20      483.40    174.73 o
   7  10   1      735.58      465.36    184.47 o
   8  10   1      316.50      328.76    144.94 o
   9  10   1      380.36      250.02    150.65 o
  10  10   1     2317.42     2271.18    175.67 o
  11  10   1       17.23       -7.23    159.97 o
  12  10   1       68.24       22.12    295.33 o
  -8  11   1       18.50     -156.89    168.29 o
  -7  11   1      418.35      215.55    165.36 o
  -6  11   1       94.14       97.80    123.47 o
  -5  11   1      117.90       63.80     93.63 o
  -4  11   1      334.78      329.52     84.37 o
  -3  11   1       73.82       20.57     83.23 o
  -2  11   1     2335.19     2127.48     78.48 o
  -1  11   1      692.38      643.42     71.72 o
   0  11   1     3029.63     3067.33     73.65 o
   1  11   1      195.67      205.63     58.42 o
   2  11   1     8802.46     9211.39    189.88 o
   3  11   1     1618.51     1701.91     61.30 o
   4  11   1     7278.60     7586.06    118.04 o
   5  11   1      377.69      315.22     80.16 o
   6  11   1     1892.94     1930.11    201.68 o
   7  11   1        0.32       35.62    171.17 o
   8  11   1     4450.08     4120.39    220.78 o
   9  11   1      627.73      672.82    213.26 o
  10  11   1      452.99      236.88    165.08 o
  11  11   1      145.43       42.38    176.19 o
  12  11   1       93.71      164.27    354.37 o
  -7  12   1        5.11      -33.47    178.83 o
  -6  12   1      770.12      791.25    143.46 o
  -5  12   1        0.43       32.77    127.53 o
  -4  12   1      962.31      871.55    124.97 o
  -3  12   1        0.44      -34.02    113.79 o
  -2  12   1      524.95      506.36    151.00 o
  -1  12   1       69.50        0.32     82.40 o
   0  12   1      152.22      120.97     80.03 o
   1  12   1      595.34      603.80     78.22 o
   2  12   1      454.99      506.81     72.36 o
   3  12   1     7485.74     7968.47    176.40 o
   4  12   1      475.20      509.13     95.77 o
   5  12   1     1654.56     1489.85     91.29 o
   6  12   1        3.59     -112.81    190.12 o
   7  12   1     5822.44     5456.29    228.81 o
   8  12   1       17.00      116.62    194.14 o
   9  12   1     1679.89     1410.67    200.76 o
  10  12   1      224.06      129.99    196.43 o
  11  12   1      369.66      143.07    204.25 o
  12  12   1      116.53      158.22    226.29 o
  -6  13   1        2.31     -105.04    149.28 o
  -5  13   1      906.58      796.68    145.98 o
  -4  13   1      528.06      653.04    146.38 o
  -3  13   1     2932.55     3087.18    147.09 o
  -2  13   1      244.61      305.02    108.99 o
  -1  13   1     1486.07     1396.52    100.36 o
   0  13   1       18.90      -16.65     86.76 o
   1  13   1     5812.96     5907.27    155.82 o
   2  13   1      397.23      450.69     84.31 o
   3  13   1      171.52      264.23    111.43 o
   4  13   1       13.08       79.87    100.95 o
   5  13   1        0.72       43.86     95.50 o
   6  13   1        7.36      -58.50    183.67 o
   7  13   1       32.02       46.29    187.01 o
   8  13   1     1870.08     1849.49    207.01 o
   9  13   1      548.66      393.65    241.27 o
  10  13   1       62.17      -33.33    223.83 o
  11  13   1       13.05       52.67    224.15 o
  -5  14   1       94.23       53.86    131.90 o
  -4  14   1      151.12       56.46    123.26 o
  -3  14   1      145.86      118.12    116.43 o
  -2  14   1      610.84      617.93    115.26 o
  -1  14   1      107.82       82.42    125.90 o
   0  14   1     2552.56     2473.00    117.54 o
   1  14   1      999.81     1137.92    102.47 o
   2  14   1     7660.95     8099.97    211.18 o
   3  14   1     1633.02     1877.96    124.38 o
   4  14   1      360.10      381.28    112.89 o
   5  14   1      352.05      355.18    106.11 o
   6  14   1     4011.04     4119.68    265.80 o
   7  14   1      517.37      542.36    197.68 o
   8  14   1       39.55      134.14    197.15 o
   9  14   1       49.52       12.90    229.66 o
  10  14   1        0.16      -19.25    240.73 o
  11  14   1       46.47        4.09    258.18 o
  -4  15   1      213.33      194.61    137.87 o
  -3  15   1       38.01        4.45    130.22 o
  -2  15   1       12.40       32.50    116.89 o
  -1  15   1      543.89      547.94    133.88 o
   0  15   1      381.94      427.52    124.32 o
   1  15   1       91.06      111.05    130.60 o
   2  15   1       81.06      156.87    129.81 o
   3  15   1      345.45      377.61    128.92 o
   4  15   1      233.05      249.15    125.12 o
   5  15   1     2077.36     2151.74    125.93 o
   6  15   1        4.15       84.60    203.96 o
   7  15   1     1583.17     1698.62    259.28 o
   8  15   1      751.85      701.31    223.99 o
   9  15   1        4.46       30.63    228.47 o
  10  15   1      261.07      235.32    272.81 o
  -3  16   1      177.78      112.59    137.51 o
  -2  16   1       78.55       60.39    129.90 o
  -1  16   1      128.95       80.06    218.46 o
   0  16   1       48.16       -9.62    206.69 o
   1  16   1      227.37      172.76    146.68 o
   2  16   1      361.00      351.46    150.27 o
   3  16   1       50.38      -83.50    133.41 o
   4  16   1       50.74      -37.33    130.77 o
   5  16   1       63.39      -70.90    129.64 o
   6  16   1       12.31       -0.30    258.23 o
   7  16   1        3.94      -75.90    239.61 o
   8  16   1        5.62      233.29    272.77 o
   9  16   1       54.61      -42.00    248.51 o
  -1  17   1      229.04      357.48    171.75 o
   0  17   1      130.35       85.85    226.66 o
   1  17   1      570.41      670.88    224.66 o
   2  17   1       11.47       50.46    148.80 o
   3  17   1      245.73      183.96    158.94 o
   4  17   1      141.14      178.24    147.85 o
   5  17   1      410.27      294.41    170.05 o
   6  17   1        0.48     -131.16    269.96 o
   7  17   1      329.36      453.09    279.15 o
   1  18   1       50.51      -42.56    242.30 o
   2  18   1      267.90      362.94    215.47 o
   3  18   1      209.85      197.60    158.74 o
   4  18   1      455.84      540.28    155.28 o
   5  18   1        9.72       69.67    182.15 o
  -5 -17   2       10.82       45.57    263.30 o
  -4 -17   2      487.53      550.37    161.12 o
  -3 -17   2       88.75      109.91    134.23 o
  -2 -17   2      764.77      935.97    190.30 o
  -1 -17   2      418.37      481.86    209.04 o
  -7 -16   2      111.85       94.00    227.95 o
  -6 -16   2       24.41      -56.93    246.57 o
  -5 -16   2       27.52      -55.68    268.63 o
  -4 -16   2      105.94        1.71    148.61 o
  -3 -16   2      196.71      218.08    123.61 o
  -2 -16   2       15.90       55.19    135.69 o
  -1 -16   2      924.32      935.85    185.11 o
   0 -16   2        0.44      -73.83    186.51 o
   1 -16   2      287.22      227.34    155.62 o
   2 -16   2      105.80      163.33    144.48 o
  -8 -15   2       20.21      -68.67    250.74 o
  -7 -15   2      470.26      327.33    225.27 o
  -6 -15   2      155.46       -4.85    228.26 o
  -5 -15   2      367.68      296.37    233.05 o
  -4 -15   2      269.00      221.48    131.03 o
  -3 -15   2      337.57      265.09    111.32 o
  -2 -15   2      381.94      297.76    119.48 o
  -1 -15   2        4.57      -48.95    119.85 o
   0 -15   2       21.30       80.92    127.04 o
   1 -15   2        0.34       22.17    131.15 o
   2 -15   2       40.76      107.93    119.86 o
   3 -15   2        4.33      -51.39    137.86 o
  -9 -14   2       67.06      176.61    256.66 o
  -8 -14   2      605.54      524.36    261.02 o
  -7 -14   2       18.90      -74.75    213.17 o
  -6 -14   2      717.30      527.26    242.71 o
  -5 -14   2      991.28      991.13    222.38 o
  -4 -14   2      142.31      111.33     98.54 o
  -3 -14   2       28.30        5.38    108.97 o
  -2 -14   2      522.96      495.14    107.24 o
  -1 -14   2      116.19      105.18     93.95 o
   0 -14   2      610.57      527.24     96.41 o
   1 -14   2      363.24      350.05    125.47 o
   2 -14   2       18.80       39.98    120.61 o
   3 -14   2      130.57      149.76    121.15 o
   4 -14   2       41.74      -20.85    139.73 o
   5 -14   2       11.48      -27.45    129.32 o
 -10 -13   2       48.03      -23.00    218.24 o
  -9 -13   2       53.00       93.15    228.62 o
  -8 -13   2       14.61       41.86    226.99 o
  -7 -13   2      639.27      508.82    207.33 o
  -6 -13   2        5.41       35.93    226.44 o
  -5 -13   2        7.76       -9.95    223.41 o
  -4 -13   2      102.85       65.49     88.17 o
  -3 -13   2     2556.27     2604.35    128.87 o
  -2 -13   2       80.66       76.65     85.62 o
  -1 -13   2      325.72      296.26     90.34 o
   0 -13   2      529.29      428.94     90.07 o
   1 -13   2      468.33      424.94    107.71 o
   2 -13   2       78.22       62.76    110.07 o
   3 -13   2      159.65      178.90    111.25 o
   4 -13   2      119.20       24.85    118.38 o
   5 -13   2      296.89      140.52    138.35 o
   6 -13   2      166.61       95.31    139.09 o
 -11 -12   2      293.33      406.71    239.04 o
 -10 -12   2        3.22      -47.95    201.62 o
  -9 -12   2      230.26      209.95    243.79 o
  -8 -12   2      291.37      241.09    229.69 o
  -7 -12   2        0.25     -132.09    234.28 o
  -6 -12   2     2613.31     2567.26    218.48 o
  -5 -12   2      251.53      213.52    212.97 o
  -4 -12   2      715.26      648.84     84.80 o
  -3 -12   2       80.76       84.04     70.05 o
  -2 -12   2     2044.04     1874.89     81.75 o
  -1 -12   2       64.27       73.88     77.76 o
   0 -12   2       17.50      -37.73     79.94 o
   1 -12   2      528.72      542.31     81.82 o
   2 -12   2     1846.93     1716.87    118.51 o
   3 -12   2       22.72       -2.80    111.23 o
   4 -12   2       20.62      -15.16    116.04 o
   5 -12   2      374.16      348.74    115.24 o
   6 -12   2      106.06      -44.97    130.01 o
   7 -12   2       85.23      -83.25    206.42 o
 -12 -11   2       17.82       35.69    244.96 o
 -11 -11   2      114.97       76.02    206.62 o
 -10 -11   2      984.59     1046.37    218.90 o
  -9 -11   2       33.27      -29.62    227.82 o
  -8 -11   2       51.52      -10.36    191.37 o
  -7 -11   2      860.85      745.95    192.90 o
  -6 -11   2     2426.30     2199.26    221.58 o
  -5 -11   2      196.05      204.48    180.34 o
  -4 -11   2      109.23       24.13     58.09 o
  -3 -11   2     1372.03     1189.59     70.42 o
  -2 -11   2        0.15      -50.82     70.44 o
  -1 -11   2     3889.39     3782.19     87.47 o
   0 -11   2     1345.50     1342.11     81.41 o
   1 -11   2      852.01      757.52     77.93 o
   2 -11   2      185.19      189.00     96.43 o
   3 -11   2      405.14      363.24    101.47 o
   4 -11   2       35.19       38.37    101.99 o
   5 -11   2       58.98      -62.70    114.07 o
   6 -11   2      458.81      243.56    126.84 o
   7 -11   2      111.94      -98.86    147.56 o
   8 -11   2        0.84      -55.46    192.18 o
 -12 -10   2        4.83     -191.61    311.76 o
 -11 -10   2        0.45      -48.25    211.54 o
 -10 -10   2       47.51       80.89    221.34 o
  -9 -10   2      316.14      153.28    211.67 o
  -8 -10   2      289.70      130.69    185.02 o
  -7 -10   2       68.20      -37.00    189.30 o
  -6 -10   2     1443.44     1327.92    188.52 o
  -5 -10   2     7500.97     7224.70    129.55 o
  -4 -10   2      451.31      462.54     84.07 o
  -3 -10   2      150.74      105.89     58.69 o
  -2 -10   2     3614.01     3411.27     74.63 o
  -1 -10   2     4215.23     3937.31    133.24 o
   0 -10   2     2333.95     2281.69     78.11 o
   1 -10   2      142.01       87.98     70.77 o
   2 -10   2     2851.93     2448.46     80.00 o
   3 -10   2      107.17      120.56     84.76 o
   4 -10   2     1676.11     1534.16     99.91 o
   5 -10   2      787.89      732.64    114.01 o
   6 -10   2       11.89      -41.98    117.74 o
   7 -10   2       89.40     -140.74    175.69 o
   8 -10   2        0.36     -157.14    167.00 o
 -12  -9   2        6.50     -267.31    353.86 o
 -11  -9   2      204.75      123.32    160.12 o
 -10  -9   2      484.19      518.32    166.44 o
  -9  -9   2      853.78      912.48    167.28 o
  -8  -9   2      393.96      143.52    197.32 o
  -7  -9   2       42.94      -58.96    167.64 o
  -6  -9   2       70.59      -61.04    179.63 o
  -5  -9   2       43.38      -16.33     81.11 o
  -4  -9   2      290.55      329.63    145.63 o
  -3  -9   2        4.36       47.48     68.33 o
  -2  -9   2      468.64      510.60     60.43 o
  -1  -9   2      112.03       90.16     41.28 o
   0  -9   2     7991.40     7146.13    171.01 o
   1  -9   2     1023.38      847.98     49.46 o
   2  -9   2       11.61        5.23     51.39 o
   3  -9   2     5896.83     5160.60    130.14 o
   4  -9   2      268.56      331.82     74.23 o
   5  -9   2      860.44      687.82    114.44 o
   6  -9   2      368.03      357.94    112.34 o
   7  -9   2     1078.34      776.54    164.01 o
   8  -9   2       95.46       50.39    151.21 o
   9  -9   2      198.61      209.92    132.62 o
 -13  -8   2        4.49       37.42    293.80 o
 -12  -8   2      307.59      408.79    289.69 o
 -11  -8   2       51.24       59.38    154.73 o
 -10  -8   2      370.94      386.78    159.98 o
  -9  -8   2     2820.43     2997.46    359.05 o
  -8  -8   2      129.04       66.01    136.68 o
  -7  -8   2      391.88      319.74    172.39 o
  -6  -8   2       61.51      112.24     89.24 o
  -5  -8   2      660.10      627.47     82.22 o
  -4  -8   2      730.68      812.19    196.01 o
  -3  -8   2     6147.67     5824.39    126.27 o
  -2  -8   2     1607.98     1488.07     58.68 o
  -1  -8   2      118.76      139.40     43.80 o
   0  -8   2     1625.12     1472.60     67.02 o
   1  -8   2     2277.68     1982.40     48.34 o
   2  -8   2     5321.54     4758.15    115.28 o
   3  -8   2      885.62      830.82     49.88 o
   4  -8   2     1404.41     1206.17     73.79 o
   5  -8   2       73.47       23.94     85.58 o
   6  -8   2        8.19        6.83     80.43 o
   7  -8   2      289.31      163.50    107.99 o
   8  -8   2     1306.52     1119.22    120.36 o
   9  -8   2      126.65      123.02    125.67 o
  10  -8   2       19.73       47.19    130.57 o
 -13  -7   2        0.73      315.61    336.06 o
 -12  -7   2      156.11      397.50    334.19 o
 -11  -7   2      159.51       81.27    307.55 o
 -10  -7   2      375.91      302.03    135.92 o
  -9  -7   2        6.79       10.88    136.87 o
  -8  -7   2       82.20      144.90    126.81 o
  -7  -7   2     7411.11     7827.46    192.29 o
  -6  -7   2     3702.70     3734.81    101.75 o
  -5  -7   2    17255.09    17071.07    269.44 o
  -4  -7   2    10902.83    10663.01    335.17 o
  -3  -7   2      309.88      413.55     63.58 o
  -2  -7   2     7851.75     7637.10     84.04 o
  -1  -7   2     7067.88     6805.50     68.03 o
   0  -7   2     1707.26     1550.97     45.96 o
   1  -7   2      500.46      442.72     45.01 o
   2  -7   2    17985.17    15403.91    244.18 o
   3  -7   2     6176.81     5362.43    110.02 o
   4  -7   2      725.25      747.51     65.63 o
   5  -7   2      271.24      279.83     69.23 o
   6  -7   2     1809.52     1780.25     85.55 o
   7  -7   2     3069.15     2766.50    125.60 o
   8  -7   2      379.64      238.26    101.35 o
   9  -7   2      411.20      373.14     94.66 o
  10  -7   2       19.80       56.79    101.44 o
 -13  -6   2        1.30      142.16    359.67 o
 -12  -6   2     1167.79     1582.97    314.67 o
 -11  -6   2      347.87      419.15    305.88 o
 -10  -6   2        3.14       90.80    131.48 o
  -9  -6   2      179.93      150.87    130.39 o
  -8  -6   2       43.48       73.62    100.08 o
  -7  -6   2     3308.95     3508.67    112.46 o
  -6  -6   2      459.58      331.37     86.22 o
  -5  -6   2     1743.76     1729.99     77.72 o
  -4  -6   2     2105.22     2071.56     75.06 o
  -3  -6   2     2290.86     2216.66     67.44 o
  -2  -6   2     4612.59     4736.17    193.96 o
  -1  -6   2    17293.30    16397.90    125.81 o
   0  -6   2    86021.80    73784.06   1090.28 o
   1  -6   2    14758.30    12977.40    392.59 o
   2  -6   2      445.30      277.80     50.44 o
   3  -6   2     5875.85     5280.89    101.08 o
   4  -6   2     8002.98     7630.47    102.65 o
   5  -6   2     1611.55     1629.73     89.15 o
   6  -6   2     1369.03     1144.74    108.83 o
   7  -6   2     2206.84     1905.15     93.90 o
   8  -6   2     2173.15     2039.30    101.68 o
   9  -6   2      229.97      202.65     87.86 o
  10  -6   2        6.53       43.99    110.92 o
  11  -6   2       46.29      112.36    173.62 o
 -13  -5   2      135.27       53.23    309.56 o
 -12  -5   2      286.43      380.42    301.41 o
 -11  -5   2      802.35      933.72    282.20 o
 -10  -5   2      382.52      308.92    262.09 o
  -9  -5   2      990.40      888.60    117.15 o
  -8  -5   2      560.01      672.78    113.94 o
  -7  -5   2    17612.88    19162.05    530.34 o
  -6  -5   2    11794.05    12252.08    271.08 o
  -5  -5   2     3168.64     3228.66     83.75 o
  -4  -5   2     6101.29     6181.08    105.54 o
  -3  -5   2     7036.93     6895.42    120.25 o
  -2  -5   2     5765.96     5817.63     72.73 o
  -1  -5   2     3300.25     3236.25     75.07 o
   0  -5   2      148.88      144.58     26.16 o
   1  -5   2     8252.11     7773.23     79.98 o
   2  -5   2     4321.13     4150.90     82.69 o
   3  -5   2        6.16      111.55     73.64 o
   4  -5   2     1037.88      900.75     90.89 o
   5  -5   2    27020.06    26282.49    343.03 o
   6  -5   2     4097.36     3894.28    138.23 o
   7  -5   2      629.74      529.93     82.14 o
   8  -5   2      379.51      366.66     79.81 o
   9  -5   2      934.71     1092.58     86.78 o
  10  -5   2      426.98      447.49    105.09 o
  11  -5   2      440.86      369.36    168.55 o
 -13  -4   2      126.27      120.48    271.92 o
 -12  -4   2        0.98     -100.31    281.36 o
 -11  -4   2      340.54      302.72    240.01 o
 -10  -4   2      591.64      460.32    257.45 o
  -9  -4   2       53.17      -33.54    102.17 o
  -8  -4   2     2341.91     2346.82     90.78 o
  -7  -4   2    12613.30    12239.99    245.01 o
  -6  -4   2     8908.35     9010.03    207.38 o
  -5  -4   2     3686.03     3819.21    104.16 o
  -4  -4   2    22024.75    22757.80    125.65 o
  -3  -4   2    13522.11    13984.61    102.95 o
  -2  -4   2    55513.89    57771.52    228.05 o
  -1  -4   2    37985.70    39328.13    951.30 o
   0  -4   2     4384.88     4378.79     35.74 o
   1  -4   2    22556.48    22077.37    104.80 o
   2  -4   2      580.05      633.67     53.60 o
   3  -4   2     1016.09     1040.77     31.98 o
   4  -4   2     3529.75     3559.84     86.22 o
   5  -4   2     4347.95     4286.74    106.18 o
   6  -4   2     1030.77      998.98     82.29 o
   7  -4   2     1252.33     1215.59     77.08 o
   8  -4   2      166.14      203.10     68.70 o
   9  -4   2      178.94      155.96     72.67 o
  10  -4   2     1205.75     1514.52    160.43 o
  11  -4   2      549.33      630.57    162.23 o
  12  -4   2      141.10      118.03    249.67 o
 -13  -3   2      253.21      431.04    298.16 o
 -12  -3   2      104.12      -36.79    283.51 o
 -11  -3   2        1.63      -16.66    232.49 o
 -10  -3   2      119.12      135.40    135.89 o
  -9  -3   2      254.94      236.89    126.61 o
  -8  -3   2     4674.15     4632.33    152.71 o
  -7  -3   2      278.12      364.27     68.54 o
  -6  -3   2     6144.95     6188.01    231.66 o
  -5  -3   2    15826.98    16952.44    615.99 o
  -4  -3   2       85.63       83.74     37.51 o
  -3  -3   2     2866.78     3134.31     62.29 o
  -2  -3   2    61452.88    61860.67    167.83 o
  -1  -3   2    19092.36    19663.92    169.40 o
   0  -3   2    28176.81    27869.22    195.82 o
   1  -3   2    20182.50    19786.15    458.31 o
   2  -3   2    36624.41    33723.02    395.05 o
   3  -3   2    17256.32    17306.73    113.16 o
   4  -3   2    30492.50    29553.87    159.79 o
   5  -3   2        6.29      145.52    107.68 o
   6  -3   2     9027.07     8778.72    189.41 o
   7  -3   2      139.87      164.60     55.61 o
   8  -3   2        5.52       20.64     60.46 o
   9  -3   2       48.57       61.92     88.78 o
  10  -3   2      614.28      710.84    153.14 o
  11  -3   2       82.95       59.10    175.86 o
  12  -3   2      155.50       63.24    245.25 o
 -13  -2   2      262.14      339.40    303.07 o
 -12  -2   2       38.49      -84.77    245.18 o
 -11  -2   2      337.38      374.99    169.15 o
 -10  -2   2     3621.57     3892.43    168.46 o
  -9  -2   2     4031.90     4301.69    256.14 o
  -8  -2   2     1908.15     1891.28    113.70 o
  -7  -2   2     1840.32     1812.83     70.17 o
  -6  -2   2      670.04      606.41     69.95 o
  -5  -2   2       77.63       73.10     45.67 o
  -4  -2   2      576.24      718.99     38.92 o
  -3  -2   2    49833.77    48816.99    317.00 o
  -2  -2   2    46725.25    46914.23    285.41 o
  -1  -2   2     4685.55     5485.42    281.34 o
   0  -2   2    24738.12    25002.40    207.38 o
   1  -2   2     7140.26     8091.05     44.92 o
   2  -2   2    11521.21    12247.49    392.19 o
   3  -2   2    31484.84    30247.95    216.60 o
   4  -2   2    14893.01    14938.18    157.78 o
   5  -2   2     4464.36     4611.16    130.70 o
   6  -2   2     1909.25     1852.43     93.17 o
   7  -2   2     3827.79     3874.13    126.73 o
   8  -2   2     1182.23     1183.46     60.42 o
   9  -2   2     2494.72     2376.00    114.29 o
  10  -2   2       83.74      244.13    142.49 o
  11  -2   2      276.42      269.75    155.62 o
  12  -2   2       38.03       20.87    267.40 o
 -13  -1   2       93.53       53.46    285.83 o
 -12  -1   2       32.37      -14.13    163.40 o
 -11  -1   2      100.63      152.71    167.92 o
 -10  -1   2     2790.91     2937.81    153.02 o
  -9  -1   2     7369.05     8475.25    454.82 o
  -8  -1   2      831.83      951.40    111.47 o
  -7  -1   2       18.28       52.89     56.59 o
  -6  -1   2     2468.61     2698.28    107.08 o
  -5  -1   2    72947.66    71826.62    183.72 o
  -4  -1   2     1343.96     1483.17     89.12 o
  -3  -1   2     5081.76     5202.40    107.81 o
  -2  -1   2     1283.05     1447.02     26.43 o
  -1  -1   2    25992.45    28089.62    271.39 o
   0  -1   2      117.64      204.43     28.96 o
   1  -1   2     2998.23     3385.52     77.38 o
   2  -1   2    54135.64    51444.22    460.89 o
   3  -1   2    25388.13    26987.96    161.22 o
   4  -1   2      765.46      721.88     74.76 o
   5  -1   2    19938.42    19288.21    136.29 o
   6  -1   2     2051.37     2069.64     93.81 o
   7  -1   2     1581.20     1804.55    150.44 o
   8  -1   2     2545.87     2747.20    123.52 o
   9  -1   2     2348.22     2227.60    131.18 o
  10  -1   2      425.31      552.88    141.96 o
  11  -1   2        0.29       -4.38    226.82 o
  12  -1   2      172.04      120.59    228.78 o
  13  -1   2       27.89       -6.93    256.52 o
 -13   0   2        3.00     -157.18    253.54 o
 -12   0   2      348.84      368.98    188.86 o
 -11   0   2      177.67      274.29    155.97 o
 -10   0   2       12.82      111.61    132.84 o
  -9   0   2      295.76      264.08    128.06 o
  -8   0   2     2127.77     2011.03    124.90 o
  -7   0   2      350.97      349.77     56.41 o
  -6   0   2      441.37      411.24     49.33 o
  -5   0   2    15390.25    15851.89    261.96 o
  -4   0   2    66992.59    65982.66    484.95 o
  -3   0   2     1853.49     1954.27     32.88 o
  -2   0   2     5757.84     6326.96     37.93 o
  -1   0   2     4783.39     5390.14     33.92 o
   1   0   2       94.36      191.77     15.26 o
   2   0   2     1651.32     1848.56     44.23 o
   3   0   2     1058.59     1041.73     21.89 o
   4   0   2     1020.85     1179.02     44.03 o
   5   0   2     1666.82     1813.64     31.28 o
   6   0   2       57.85       45.41     25.20 o
   7   0   2      423.85      644.29     96.90 o
   8   0   2     1771.03     1935.08    113.68 o
   9   0   2      123.01      135.40    121.81 o
  10   0   2     2410.56     2761.31    158.91 o
  11   0   2       61.17       10.88    231.47 o
  12   0   2      134.90       95.79    257.76 o
  13   0   2      165.19      184.27    285.87 o
 -12   1   2      433.83      578.12    179.90 o
 -11   1   2      480.18      709.77    160.49 o
 -10   1   2     1365.12     1370.20    158.32 o
  -9   1   2      251.45      261.18    133.69 o
  -8   1   2        4.86      -47.04    113.01 o
  -7   1   2      121.31       21.74     97.04 o
  -6   1   2     2048.65     2075.40     95.27 o
  -5   1   2     2102.06     2175.77     78.78 o
  -4   1   2       14.39      -16.02     51.12 o
  -3   1   2       32.06      107.15     37.04 o
  -2   1   2    52053.24    51395.37    326.33 o
  -1   1   2     9306.12    10730.37    138.66 o
   2   1   2      189.79      292.69     21.38 o
   3   1   2     2914.56     3476.75     38.42 o
   4   1   2     8550.49     8892.09    206.37 o
   5   1   2    15007.08    15274.50    451.13 o
   6   1   2      258.94      284.28     38.68 o
   7   1   2      875.56      854.52     45.08 o
   8   1   2     3039.54     3076.13    203.19 o
   9   1   2      163.50      192.14    120.68 o
  10   1   2       24.16     -121.13    207.51 o
  11   1   2      119.53     -134.52    199.88 o
  12   1   2       68.89      142.23    256.04 o
  13   1   2       10.69      130.25    265.29 o
 -12   2   2       50.73      242.63    166.21 o
 -11   2   2      779.52      816.75    160.57 o
 -10   2   2      312.35      259.67    143.45 o
  -9   2   2      101.84       56.05    131.81 o
  -8   2   2        6.18       77.26    117.32 o
  -7   2   2     8303.41     8534.63    438.57 o
  -6   2   2      155.25      171.25     81.09 o
  -5   2   2     3470.97     3785.74     88.87 o
  -4   2   2     2850.26     2776.30     67.72 o
  -3   2   2      554.75      680.19     43.68 o
  -2   2   2    17415.02    17681.90    141.65 o
  -1   2   2      390.78      531.85     40.44 o
   0   2   2    16718.52    16515.40    140.37 o
   1   2   2     6518.55     7377.34    125.56 o
   2   2   2    18736.03    21128.33     82.05 o
   3   2   2   105216.96    97719.63   1031.73 o
   4   2   2     3052.94     3402.56     53.86 o
   5   2   2      581.36      691.62     48.50 o
   6   2   2      621.57      584.33     52.90 o
   7   2   2     1969.57     1960.62     67.24 o
   8   2   2      135.46      -20.43    163.81 o
   9   2   2      867.86      848.02    189.51 o
  10   2   2      580.08      370.59    208.99 o
  11   2   2       71.42      426.34    229.93 o
  12   2   2      252.81      252.79    241.59 o
  13   2   2      384.18      279.55    241.93 o
 -12   3   2        0.58       18.55    172.18 o
 -11   3   2      127.92       39.88    154.66 o
 -10   3   2       11.57      -19.43    151.51 o
  -9   3   2        5.07       29.65    128.41 o
  -8   3   2       47.50       49.98    112.93 o
  -7   3   2       95.63      174.21    104.16 o
  -6   3   2     8534.50     8445.65    334.21 o
  -5   3   2      230.00      262.72     72.21 o
  -4   3   2    23110.32    22171.50    220.04 o
  -3   3   2       27.17       75.20     76.98 o
  -2   3   2    47316.24    43975.22    555.98 o
  -1   3   2     6233.39     6628.86     55.61 o
   0   3   2     3077.89     3186.49    126.97 o
   1   3   2     7214.47     7592.70    109.65 o
   2   3   2      468.20      574.57     50.71 o
   3   3   2    56223.00    53068.93    834.37 o
   4   3   2     3822.74     3759.40     70.41 o
   5   3   2     3171.31     3521.81    138.05 o
   6   3   2     2271.83     2352.27     72.75 o
   7   3   2     1171.72     1134.10     72.14 o
   8   3   2    16328.36    16504.64    140.53 o
   9   3   2      434.04      523.22    168.80 o
  10   3   2     1500.55     1767.19    219.32 o
  11   3   2       69.65      244.67    208.41 o
  12   3   2       37.95       -7.90    213.89 o
  13   3   2       38.73      -15.43    240.92 o
 -11   4   2      465.24      585.78    174.59 o
 -10   4   2       26.68       61.66    145.97 o
  -9   4   2       17.42      117.90    141.75 o
  -8   4   2        6.57      124.88    119.07 o
  -7   4   2      519.08      563.69    102.60 o
  -6   4   2     1065.54     1010.94     95.13 o
  -5   4   2      451.81      398.90     29.91 o
  -4   4   2       42.18       51.41     32.18 o
  -3   4   2      611.20      583.49     31.84 o
  -2   4   2      691.62      701.77     33.10 o
  -1   4   2    15892.58    14788.01     87.96 o
   0   4   2     8769.73     9705.92    155.40 o
   1   4   2    79779.13    78048.41    253.44 o
   2   4   2       71.44       94.17     11.91 o
   3   4   2    69424.52    65894.09    662.62 o
   4   4   2     4789.77     4518.48     77.68 o
   5   4   2      990.32     1238.41    183.73 o
   6   4   2     1133.02     1244.00     75.43 o
   7   4   2      402.32      525.99    104.37 o
   8   4   2     4277.58     4377.19    116.88 o
   9   4   2        9.39       41.33    172.99 o
  10   4   2      735.03      801.65    209.26 o
  11   4   2      274.91      253.84    210.30 o
  12   4   2        7.99     -116.44    270.74 o
  13   4   2      159.87      192.37    274.62 o
 -11   5   2        3.55       69.90    169.67 o
 -10   5   2      164.48      189.97    161.37 o
  -9   5   2     1275.77     1421.66    147.21 o
  -8   5   2      634.74      589.46    116.81 o
  -7   5   2       43.36       47.34     55.25 o
  -6   5   2     5939.60     5421.75    237.53 o
  -5   5   2       33.44     -117.07    142.52 o
  -4   5   2      140.46      171.98     33.73 o
  -3   5   2     2714.52     2668.22     46.80 o
  -2   5   2     3073.44     3376.40     79.27 o
  -1   5   2      667.85      632.87     42.66 o
   0   5   2     3734.98     3855.79    122.35 o
   1   5   2      948.31     1031.34     57.41 o
   2   5   2       75.80      117.48     29.81 o
   3   5   2     3356.39     3396.47     57.18 o
   4   5   2     6513.76     6276.18    269.34 o
   5   5   2     7650.92     7348.25    404.11 o
   6   5   2     4232.06     4251.80    102.68 o
   7   5   2     5471.06     5519.93    236.52 o
   8   5   2     9229.39     9470.06    517.71 o
   9   5   2     1923.39     2015.38    107.80 o
  10   5   2      944.39     1139.00    212.67 o
  11   5   2      965.82      842.44    220.89 o
  12   5   2      102.34      124.98    234.30 o
  13   5   2      212.47      220.06    313.62 o
 -11   6   2        0.70     -257.92    282.21 o
 -10   6   2        3.31      -22.06    152.56 o
  -9   6   2       88.81      184.73    143.54 o
  -8   6   2     1169.87     1085.75    171.17 o
  -7   6   2        7.92       15.24     60.23 o
  -6   6   2      135.34      227.01     67.35 o
  -5   6   2     3242.10     2813.42    106.81 o
  -4   6   2     7070.12     6552.53    113.24 o
  -3   6   2     7164.07     6782.90     70.22 o
  -2   6   2      218.78      190.82     50.88 o
  -1   6   2    16908.80    16846.35    116.80 o
   0   6   2     1137.90     1073.28     62.45 o
   1   6   2      576.14      670.64    119.05 o
   2   6   2      498.17      551.08     30.43 o
   3   6   2     4707.82     4733.43     86.40 o
   4   6   2        2.87       24.90     31.89 o
   5   6   2      402.77      451.22     48.05 o
   6   6   2        1.26      -19.20     83.25 o
   7   6   2      896.45      824.28     97.19 o
   8   6   2     4514.63     4412.26    265.82 o
   9   6   2      695.13      668.95    110.02 o
  10   6   2       44.14      -80.11    242.56 o
  11   6   2       46.43       16.72    222.08 o
  12   6   2     1337.58     1393.64    292.40 o
  13   6   2      345.94      165.52    296.32 o
 -10   7   2       35.23      -84.14    214.65 o
  -9   7   2      128.80      130.40    152.74 o
  -8   7   2        7.89      -26.76     79.50 o
  -7   7   2      111.11      101.60     69.39 o
  -6   7   2      439.66      453.90     74.47 o
  -5   7   2      139.76      119.78     63.38 o
  -4   7   2     3836.81     3364.96    108.36 o
  -3   7   2     6630.65     6350.08     79.38 o
  -2   7   2      579.88      542.90     62.07 o
  -1   7   2     1428.13     1475.49     67.29 o
   0   7   2    23747.20    23286.45    153.82 o
   1   7   2     8463.23     8249.50    218.99 o
   2   7   2    19048.57    17805.95    941.55 o
   3   7   2      488.07      502.21     35.04 o
   4   7   2    11703.63    10817.27    402.56 o
   5   7   2       31.24       72.64     48.39 o
   6   7   2       19.38        7.23     53.78 o
   7   7   2     1353.36     1334.85    114.06 o
   8   7   2     3618.64     3387.46    336.05 o
   9   7   2      188.88      156.56    119.48 o
  10   7   2       41.13     -114.93    120.83 o
  11   7   2       69.20       -0.64    229.59 o
  12   7   2        2.96      -59.73    297.02 o
  13   7   2      536.84      646.11    299.04 o
 -10   8   2      146.33      224.18    246.17 o
  -9   8   2       65.14      -72.55    110.19 o
  -8   8   2      591.57      476.44     87.53 o
  -7   8   2      870.76      737.11     92.74 o
  -6   8   2     1085.28     1014.21     88.12 o
  -5   8   2       15.99      -30.27     67.35 o
  -4   8   2      149.03       79.94     63.31 o
  -3   8   2        0.12      -30.80     49.33 o
  -2   8   2     1834.35     1953.09     64.36 o
  -1   8   2     6078.60     6182.85    102.18 o
   0   8   2     9794.49     9491.46    119.97 o
   1   8   2    34250.10    34249.70    332.88 o
   2   8   2    17362.64    16373.37    334.99 o
   3   8   2      772.79      822.99     43.88 o
   4   8   2     5711.26     5405.90    124.58 o
   5   8   2    29783.78    28627.03    616.65 o
   6   8   2     2228.05     2195.17    124.18 o
   7   8   2    10185.87     9842.06    569.72 o
   8   8   2      946.22      945.13    125.44 o
   9   8   2     3259.84     3418.50    234.49 o
  10   8   2        7.85      -27.89    135.72 o
  11   8   2      181.08      217.44    242.83 o
  12   8   2      273.43      296.65    278.92 o
  13   8   2      601.12      658.18    335.45 o
  -9   9   2      287.02       77.70    171.31 o
  -8   9   2       50.44       18.44     92.35 o
  -7   9   2      556.35      390.25    100.37 o
  -6   9   2     4152.94     3690.43    278.83 o
  -5   9   2     1960.16     2063.79     95.66 o
  -4   9   2     1217.78     1066.81     76.92 o
  -3   9   2     1298.32     1345.43     59.87 o
  -2   9   2    11100.12    10889.15    122.64 o
  -1   9   2     8622.94     8360.75    235.57 o
   0   9   2       83.50      129.92     60.54 o
   1   9   2      294.45      408.47     58.28 o
   2   9   2       16.19       89.87     48.84 o
   3   9   2     2963.81     2941.00    180.79 o
   4   9   2      778.22      714.36     50.81 o
   5   9   2     5078.87     4804.11    188.21 o
   6   9   2    27296.61    27402.42    285.74 o
   7   9   2     2039.74     1863.07    136.95 o
   8   9   2       52.41       44.77    124.50 o
   9   9   2      219.22      186.01    123.66 o
  10   9   2     4830.86     5029.80    515.88 o
  11   9   2       90.53      130.56    150.90 o
  12   9   2     1320.83     1269.15    288.08 o
  13   9   2       50.45       94.35    299.06 o
  -9  10   2      114.02      -24.28    128.71 o
  -8  10   2      190.03       57.51    106.72 o
  -7  10   2        1.40      -11.29    110.31 o
  -6  10   2      874.57      880.13    110.22 o
  -5  10   2     1466.08     1414.65     93.31 o
  -4  10   2     1761.50     1590.28     88.94 o
  -3  10   2       26.00        3.74     73.96 o
  -2  10   2     4167.74     3927.39    121.10 o
  -1  10   2    15449.32    15400.20    337.33 o
   0  10   2     6578.94     6593.87     97.38 o
   1  10   2      709.57      739.14     57.84 o
   2  10   2     7017.92     6728.73    140.89 o
   3  10   2     8286.33     8226.58    197.27 o
   4  10   2     7481.59     6906.18    436.82 o
   5  10   2     1680.78     1563.85    166.39 o
   6  10   2     1157.38     1136.83    176.90 o
   7  10   2      203.56      145.57    135.78 o
   8  10   2      193.53      108.54    141.84 o
   9  10   2      216.56      239.04    138.75 o
  10  10   2        4.25       54.74    147.06 o
  11  10   2     2339.82     2303.34    344.27 o
  12  10   2      101.91      181.18    322.09 o
  13  10   2        1.20      175.18    339.66 o
  -8  11   2       10.60      -63.04    156.46 o
  -7  11   2       29.11      -12.16    128.02 o
  -6  11   2      164.07      173.68     99.50 o
  -5  11   2       97.67       81.70     90.77 o
  -4  11   2      798.54      733.84     92.76 o
  -3  11   2     1068.50      932.83     90.68 o
  -2  11   2       43.83        5.13     73.59 o
  -1  11   2     9105.72     9096.72    164.07 o
   0  11   2      659.92      676.20     65.37 o
   1  11   2     2585.78     2856.36    112.53 o
   2  11   2      525.58      501.25     61.29 o
   3  11   2    11513.63    11265.07    229.45 o
   4  11   2     5145.88     5299.39    119.46 o
   5  11   2     4132.92     4160.72    104.06 o
   6  11   2      875.90      908.46    191.97 o
   7  11   2     5356.19     4628.86    210.72 o
   8  11   2       54.09       20.97    164.65 o
   9  11   2      912.70      804.96    146.37 o
  10  11   2      303.92      124.21    167.76 o
  11  11   2      350.01      276.71    164.43 o
  12  11   2      233.54      256.17    331.61 o
  -7  12   2      335.46      280.10    177.20 o
  -6  12   2      100.72      172.22    128.77 o
  -5  12   2      911.52     1072.81    135.03 o
  -4  12   2      215.33      176.29    117.79 o
  -3  12   2      414.33      328.13     91.26 o
  -2  12   2       27.95      -64.46    104.51 o
  -1  12   2       22.36       14.97     80.59 o
   0  12   2      992.43      993.68     71.13 o
   1  12   2      425.70      406.98     67.79 o
   2  12   2      787.42      826.51     68.18 o
   3  12   2        2.65       34.94     89.20 o
   4  12   2    11546.29    12198.75    445.00 o
   5  12   2      216.61      275.38     89.38 o
   6  12   2      223.40      239.23    106.42 o
   7  12   2      508.18      573.85    193.72 o
   8  12   2     4788.09     4638.96    230.62 o
   9  12   2        0.34       23.15    209.28 o
  10  12   2      592.96      544.19    210.79 o
  11  12   2      193.54       92.92    162.79 o
  12  12   2      440.30      392.18    163.60 o
  -7  13   2      115.65      -53.07    190.56 o
  -6  13   2      249.09      153.69    190.83 o
  -5  13   2        2.90      102.46    141.76 o
  -4  13   2     2838.43     2994.26    147.86 o
  -3  13   2      793.82     1039.97    139.53 o
  -2  13   2     2241.72     2469.43    142.43 o
  -1  13   2     1851.70     1847.43    101.20 o
   0  13   2     1475.19     1533.56    104.14 o
   1  13   2        5.11       95.00     86.49 o
   2  13   2     1818.05     2131.11    128.48 o
   3  13   2       26.76       85.81    116.76 o
   4  13   2       20.06       26.58    112.44 o
   5  13   2       17.26       35.65    102.57 o
   6  13   2        2.29       82.85    125.17 o
   7  13   2        0.31       27.27    214.84 o
   8  13   2       95.73       96.65    216.71 o
   9  13   2     1437.97     1234.87    225.91 o
  10  13   2       12.97      -67.70    213.19 o
  11  13   2       12.77      -17.78    239.20 o
  12  13   2       17.14      -90.02    228.55 o
  -6  14   2        3.97     -121.28    219.45 o
  -5  14   2       61.10      137.17    144.49 o
  -4  14   2        6.90       49.56    149.28 o
  -3  14   2      595.91      630.14    148.60 o
  -2  14   2      150.07      164.86    110.04 o
  -1  14   2      657.86      528.09    126.50 o
   0  14   2       48.67       12.48     98.86 o
   1  14   2     7838.69     7892.15    349.27 o
   2  14   2        8.21       65.27    125.57 o
   3  14   2     1641.15     1951.11    131.53 o
   4  14   2     3940.81     4802.49    180.17 o
   5  14   2      387.17      400.84    119.40 o
   6  14   2      374.74      330.82    124.62 o
   7  14   2      729.65      796.25    231.87 o
   8  14   2       40.41       59.24    220.13 o
   9  14   2        1.02     -134.09    207.51 o
  10  14   2      243.38      135.78    226.52 o
  11  14   2       29.86       33.71    249.14 o
  -5  15   2       63.14      -69.45    180.00 o
  -4  15   2       97.48       58.54    135.25 o
  -3  15   2      182.30      113.29    127.53 o
  -2  15   2        0.12      -10.56    112.80 o
  -1  15   2        4.26      -75.35    141.49 o
   0  15   2       16.55       28.53    105.59 o
   1  15   2        2.48       -4.90    138.10 o
   2  15   2      309.04      341.74    143.01 o
   3  15   2        9.49       36.72    130.67 o
   4  15   2      208.12      206.16    134.80 o
   5  15   2      283.27      486.80    157.59 o
   6  15   2     2842.98     3247.47    268.15 o
   7  15   2      158.88       31.70    213.20 o
   8  15   2       27.73       30.36    199.61 o
   9  15   2     1160.32     1120.24    234.09 o
  10  15   2        4.61       48.08    269.12 o
  -3  16   2      401.36      474.59    139.06 o
  -2  16   2      307.38      333.22    132.03 o
  -1  16   2       36.98      -16.34    239.15 o
   0  16   2      223.33      246.65    219.05 o
   1  16   2      663.30      566.14    155.80 o
   2  16   2      225.71      212.66    148.12 o
   3  16   2      455.70      364.34    155.58 o
   4  16   2      124.27       57.63    144.61 o
   5  16   2        1.82      -29.16    137.86 o
   6  16   2        0.03       99.09    249.63 o
   7  16   2        1.42       12.48    246.86 o
   8  16   2        7.39     -121.80    254.75 o
   9  16   2        2.54      -71.44    256.25 o
  -2  17   2      204.92      235.29    168.10 o
  -1  17   2      451.42      505.80    174.38 o
   0  17   2      334.80      334.25    247.65 o
   1  17   2       18.44       12.24    237.17 o
   2  17   2      592.88      590.45    169.04 o
   3  17   2      172.90       94.94    150.29 o
   4  17   2      472.27      327.84    143.17 o
   5  17   2       17.21      -12.51    146.02 o
   6  17   2      616.59      773.17    249.23 o
   7  17   2        5.36       47.03    263.68 o
   8  17   2      383.35      235.18    262.24 o
   0  18   2      148.23      302.99    269.52 o
   1  18   2      207.70      248.59    251.13 o
   2  18   2       70.79       50.69    162.60 o
   3  18   2      257.70      192.47    170.95 o
   4  18   2      355.71      381.78    159.65 o
   5  18   2      582.50      554.35    152.26 o
   6  18   2       84.72      143.65    241.98 o
  -6 -16   3        9.90       26.89    273.13 o
  -5 -16   3       58.11       39.92    242.27 o
  -4 -16   3       17.62      -39.94    237.75 o
  -3 -16   3        0.04        3.41    123.15 o
  -2 -16   3      296.49      235.79    127.03 o
  -1 -16   3       59.85      126.58    170.08 o
   0 -16   3      519.94      600.23    190.27 o
   1 -16   3       10.67       -9.07    147.91 o
  -8 -15   3      164.28      175.66    265.29 o
  -7 -15   3       36.00       19.13    210.91 o
  -6 -15   3      260.88      256.89    224.98 o
  -5 -15   3        3.16     -118.68    264.57 o
  -4 -15   3      233.34      220.30    252.25 o
  -3 -15   3      835.86      860.83    117.19 o
  -2 -15   3        0.54        8.54    124.66 o
  -1 -15   3       59.78      125.50    127.10 o
   0 -15   3      124.58       89.01    134.62 o
   1 -15   3        8.21       -1.61    133.27 o
   2 -15   3        0.55       20.83    124.03 o
   3 -15   3      247.22      386.89    146.11 o
  -9 -14   3       23.97      120.33    252.35 o
  -8 -14   3       16.56       68.68    266.46 o
  -7 -14   3      841.88      753.14    225.31 o
  -6 -14   3        2.24      -36.01    207.02 o
  -5 -14   3      632.34      674.98    249.73 o
  -4 -14   3      110.41       74.41    120.47 o
  -3 -14   3      181.12      165.21    104.14 o
  -2 -14   3       70.51      105.70    107.36 o
  -1 -14   3     1071.27     1138.73     98.06 o
   0 -14   3       53.02       87.91    115.55 o
   1 -14   3       30.78       79.36    123.94 o
   2 -14   3      721.31      828.55    124.55 o
   3 -14   3       12.05      -18.82    128.86 o
   4 -14   3       17.33       28.88    142.91 o
 -10 -13   3      285.97      194.64    213.44 o
  -9 -13   3       26.56       -6.12    232.64 o
  -8 -13   3      830.84      710.05    223.32 o
  -7 -13   3      181.45      237.49    250.49 o
  -6 -13   3        0.28       71.45    211.12 o
  -5 -13   3       52.16      -87.97    227.49 o
  -4 -13   3      344.54      312.30    112.75 o
  -3 -13   3       24.05       92.59     91.57 o
  -2 -13   3      582.97      531.95     89.57 o
  -1 -13   3       60.21      119.35     91.97 o
   0 -13   3     1298.66     1369.73     97.81 o
   1 -13   3      350.05      459.12    119.67 o
   2 -13   3       33.63       59.69    112.57 o
   3 -13   3      230.04      169.48    115.19 o
   4 -13   3      811.41      942.86    128.30 o
   5 -13   3      169.55      152.78    141.96 o
 -11 -12   3      124.58       79.43    262.92 o
 -10 -12   3      236.17      140.62    213.97 o
  -9 -12   3       80.18       84.95    250.44 o
  -8 -12   3        9.72      125.15    249.09 o
  -7 -12   3       35.28       37.49    217.78 o
  -6 -12   3       73.96       87.45    233.89 o
  -5 -12   3     1747.53     1622.83    239.44 o
  -4 -12   3      416.66      438.95    105.56 o
  -3 -12   3     4964.02     4687.79    102.24 o
  -2 -12   3       12.60        8.23     73.84 o
  -1 -12   3      433.22      373.56     81.17 o
   0 -12   3      231.17      205.49     84.67 o
   1 -12   3      340.25      348.24     86.81 o
   2 -12   3      279.19      291.95    111.37 o
   3 -12   3        7.25       45.46    107.61 o
   4 -12   3       40.46       19.62    114.84 o
   5 -12   3      406.15      257.75    130.38 o
   6 -12   3      302.94      115.11    132.86 o
   7 -12   3       18.42     -150.67    173.39 o
 -11 -11   3        4.30       82.84    198.30 o
 -10 -11   3      266.58      173.14    213.70 o
  -9 -11   3     1068.03     1089.42    245.58 o
  -8 -11   3     1418.28     1283.16    239.79 o
  -7 -11   3      147.50       61.74    230.65 o
  -6 -11   3      758.85      693.71    191.50 o
  -5 -11   3      771.10      735.58    210.22 o
  -4 -11   3     2329.62     2183.27    131.64 o
  -3 -11   3      193.34      197.79     66.53 o
  -2 -11   3      104.03       55.80     66.20 o
  -1 -11   3       14.62      -22.77     71.93 o
   0 -11   3     3248.12     3205.96    150.61 o
   1 -11   3       40.39       69.78     77.63 o
   2 -11   3     2095.41     2054.64    111.96 o
   3 -11   3       29.37       88.08    101.51 o
   4 -11   3      851.94      829.54    114.70 o
   5 -11   3       81.46       -3.85    115.32 o
   6 -11   3        6.73      -78.08    118.16 o
   7 -11   3       44.77      -34.45    134.52 o
 -11 -10   3       11.13      -75.34    224.99 o
 -10 -10   3      178.70      199.13    230.47 o
  -9 -10   3      173.72      220.74    197.71 o
  -8 -10   3       23.01      -88.78    227.80 o
  -7 -10   3       86.77     -176.22    218.32 o
  -6 -10   3       85.17      -28.48    204.18 o
  -5 -10   3      364.33      308.86     99.66 o
  -4 -10   3     3315.85     3207.37    110.92 o
  -3 -10   3     7839.35     7117.24    154.28 o
  -2 -10   3      279.23      233.05     60.21 o
  -1 -10   3     5963.22     5342.96    179.67 o
   0 -10   3      232.00      260.41     72.40 o
   1 -10   3     4830.73     4580.47     98.91 o
   2 -10   3       11.17       95.65     71.26 o
   3 -10   3     1255.17     1300.18     93.33 o
   4 -10   3      814.94      752.36    108.12 o
   5 -10   3     1737.37     1646.44    120.51 o
   6 -10   3       31.34     -120.99    120.99 o
   7 -10   3        1.45     -121.17    121.17 o
   8 -10   3       65.99     -120.98    148.87 o
 -12  -9   3       43.85      109.10    295.89 o
 -11  -9   3       48.70      -38.93    183.45 o
 -10  -9   3       24.08       70.47    220.40 o
  -9  -9   3      651.32      599.19    216.13 o
  -8  -9   3      609.04      430.90    187.39 o
  -7  -9   3     3702.18     3412.04    226.19 o
  -6  -9   3       62.28      101.50    126.08 o
  -5  -9   3      746.76      728.13     93.94 o
  -4  -9   3      319.23      288.15     84.44 o
  -3  -9   3     2284.63     2135.61    137.99 o
  -2  -9   3       10.06      -19.15     66.31 o
  -1  -9   3      439.69      403.69     60.29 o
   0  -9   3      960.69      988.38     65.05 o
   1  -9   3      286.25      293.83     64.71 o
   2  -9   3     7302.75     6585.43    221.05 o
   3  -9   3        1.83       81.07     84.03 o
   4  -9   3     4375.55     4017.37    176.15 o
   5  -9   3     1813.58     1657.42    106.94 o
   6  -9   3     1498.91     1430.87    133.99 o
   7  -9   3       12.22     -115.45    161.37 o
   8  -9   3      566.87      439.66    163.66 o
   9  -9   3      431.91      354.64    173.34 o
 -12  -8   3        6.97     -193.86    353.43 o
 -11  -8   3       40.99       28.87    149.88 o
 -10  -8   3     1083.60     1102.90    171.35 o
  -9  -8   3      787.54      826.88    169.08 o
  -8  -8   3     3184.29     3164.54    212.55 o
  -7  -8   3       16.10       31.02    167.32 o
  -6  -8   3     1348.35     1258.45    104.04 o
  -5  -8   3      160.28      120.65     89.75 o
  -4  -8   3     7804.74     7680.05    137.89 o
  -3  -8   3     3661.32     3691.35     98.90 o
  -2  -8   3    27333.62    25771.49    518.13 o
  -1  -8   3      156.70       80.76     42.79 o
   0  -8   3       28.46       32.78     30.10 o
   1  -8   3      771.41      749.22     43.52 o
   2  -8   3     7502.28     6525.88    163.07 o
   3  -8   3        1.90       55.54     45.04 o
   4  -8   3       16.52        7.10     69.01 o
   5  -8   3      792.44      742.14     86.32 o
   6  -8   3      277.97      136.32     90.22 o
   7  -8   3     1042.78      841.28    138.95 o
   8  -8   3       77.05      129.91    150.37 o
   9  -8   3      378.06      441.60    128.33 o
  10  -8   3      321.76      334.79    130.14 o
 -12  -7   3        0.98       -2.62    293.24 o
 -11  -7   3       21.34      -62.53    305.70 o
 -10  -7   3      995.62     1088.60    186.39 o
  -9  -7   3     1206.07     1356.41    147.80 o
  -8  -7   3      737.87      791.36    136.77 o
  -7  -7   3      939.26      941.74    101.17 o
  -6  -7   3      855.60      828.89     99.89 o
  -5  -7   3    14906.71    14988.69    204.77 o
  -4  -7   3     6077.60     5965.24    121.93 o
  -3  -7   3    15187.54    15080.91    134.17 o
  -2  -7   3      118.89      166.45     38.45 o
  -1  -7   3     5130.75     4480.72    255.97 o
   0  -7   3      122.04       80.81     27.48 o
   1  -7   3    14255.43    12778.92     97.64 o
   2  -7   3    13135.24    11956.07    162.85 o
   3  -7   3    19913.42    18580.43    340.92 o
   4  -7   3      217.80      168.72     77.34 o
   5  -7   3        6.61       -0.18     71.10 o
   6  -7   3      884.91      812.65    114.07 o
   7  -7   3     1277.23     1351.69    108.96 o
   8  -7   3       25.58       23.90    102.63 o
   9  -7   3        5.98       77.76    100.18 o
  10  -7   3       34.53       91.32    121.59 o
 -13  -6   3      438.30      637.76    317.57 o
 -12  -6   3       73.88      436.69    336.03 o
 -11  -6   3      578.60      585.29    314.02 o
 -10  -6   3      261.66      296.02    140.37 o
  -9  -6   3     2391.78     2319.15    247.50 o
  -8  -6   3      590.27      628.59    112.02 o
  -7  -6   3      287.19      165.79     98.52 o
  -6  -6   3     2665.69     2563.61     97.91 o
  -5  -6   3    15983.77    15882.32    151.38 o
  -4  -6   3     3511.11     3820.20    156.62 o
  -3  -6   3      895.16      805.37     67.03 o
  -2  -6   3     4271.61     4280.18     82.50 o
  -1  -6   3    16541.49    16351.58    286.70 o
   0  -6   3    13119.62    11931.68    357.70 o
   1  -6   3     9436.64     8991.00    114.85 o
   2  -6   3     9712.36     8996.04    168.56 o
   3  -6   3     3103.29     3013.07     57.66 o
   4  -6   3     2695.64     2706.44    108.41 o
   5  -6   3        5.63      -12.76     64.22 o
   6  -6   3     3813.82     3780.76     87.38 o
   7  -6   3     6416.53     6211.39    258.12 o
   8  -6   3     1690.48     1635.31    104.40 o
   9  -6   3        2.80       11.41     87.09 o
  10  -6   3       17.78       56.00     95.41 o
  11  -6   3      144.59       15.13    240.32 o
 -13  -5   3        7.93      143.03    302.78 o
 -12  -5   3     1368.19     1712.52    311.55 o
 -11  -5   3      840.63     1145.36    294.20 o
 -10  -5   3     1019.20     1033.73    257.44 o
  -9  -5   3       23.91      108.56    122.39 o
  -8  -5   3     8838.64    10269.73    256.28 o
  -7  -5   3     1208.90     1399.29    101.83 o
  -6  -5   3     3479.14     3550.33     99.89 o
  -5  -5   3    10855.03    10718.07    117.21 o
  -4  -5   3     8928.24     8509.61    142.49 o
  -3  -5   3     2418.54     2497.33     71.88 o
  -2  -5   3      728.59      840.88     59.37 o
  -1  -5   3     1191.70     1102.68     55.03 o
   0  -5   3    42819.03    39311.07    954.71 o
   1  -5   3     4388.71     4493.40     48.10 o
   2  -5   3       98.52      110.59     35.06 o
   3  -5   3      896.71      872.75     66.18 o
   4  -5   3     6297.21     6052.03     75.76 o
   5  -5   3     4228.31     4091.67     74.49 o
   6  -5   3     1773.78     1701.16     80.31 o
   7  -5   3     1015.47     1027.98     85.29 o
   8  -5   3      822.77      799.52     83.16 o
   9  -5   3      357.57      474.93     86.40 o
  10  -5   3       28.57       92.94     92.78 o
  11  -5   3      120.54      172.08    255.49 o
 -13  -4   3       10.16     -135.06    324.67 o
 -12  -4   3      536.91      403.03    306.80 o
 -11  -4   3     1044.64     1167.75    263.32 o
 -10  -4   3       31.90     -204.11    258.73 o
  -9  -4   3      758.97      931.47     94.13 o
  -8  -4   3       96.35      117.95     79.66 o
  -7  -4   3     9063.17     9934.16    493.50 o
  -6  -4   3     8514.89     9024.94    265.79 o
  -5  -4   3    14447.58    14410.83    184.70 o
  -4  -4   3    14115.65    14306.93     88.02 o
  -3  -4   3    28969.99    28959.51    175.47 o
  -2  -4   3     4406.74     4636.05     70.60 o
  -1  -4   3     5944.18     5438.07    150.90 o
   0  -4   3    82882.30    79308.81    399.79 o
   1  -4   3      333.25      520.75     93.50 o
   2  -4   3       47.18      170.61     67.70 o
   3  -4   3      104.83      142.45     30.75 o
   4  -4   3     1277.58     1249.10     73.67 o
   5  -4   3     3708.58     3768.76     68.60 o
   6  -4   3      989.88      859.34     65.26 o
   7  -4   3        2.99       -7.39     70.72 o
   8  -4   3       24.96       34.44     73.45 o
   9  -4   3      142.30      212.55     77.81 o
  10  -4   3      687.48      745.39    107.64 o
  11  -4   3      194.54      371.37    256.11 o
  12  -4   3       13.55      124.97    280.90 o
 -13  -3   3      254.82      323.67    325.55 o
 -12  -3   3       11.81       21.15    280.64 o
 -11  -3   3      274.32      329.77    158.31 o
 -10  -3   3        3.22       28.02    162.72 o
  -9  -3   3       69.90       56.83     85.14 o
  -8  -3   3      140.45      139.76     75.90 o
  -7  -3   3    19373.38    18862.82    153.48 o
  -6  -3   3     1750.84     1699.88     87.47 o
  -5  -3   3     6315.00     6406.61    223.41 o
  -4  -3   3     6067.06     6273.08    150.46 o
  -3  -3   3     5295.37     5954.18     89.23 o
  -2  -3   3     8129.16     8350.95    168.03 o
  -1  -3   3    11410.96    11702.34    121.14 o
   0  -3   3    68355.51    66509.94    749.88 o
   1  -3   3    31084.07    31362.99    273.55 o
   2  -3   3     5308.27     5323.21     44.69 o
   3  -3   3       45.69       67.19     45.86 o
   4  -3   3      181.15      263.04     58.38 o
   5  -3   3    33014.47    33498.29    269.99 o
   6  -3   3      469.52      445.07     55.96 o
   7  -3   3     1841.12     1752.06     66.13 o
   8  -3   3       11.69       61.51     60.37 o
   9  -3   3      579.43      622.52     74.02 o
  10  -3   3       40.09      242.74    157.94 o
  11  -3   3      152.78      294.55    242.42 o
  12  -3   3       13.46        0.33    273.92 o
 -13  -2   3      129.16       82.52    319.29 o
 -12  -2   3       29.62       23.79    167.18 o
 -11  -2   3       46.13       -0.05    170.99 o
 -10  -2   3     1853.17     1992.40    154.25 o
  -9  -2   3     3198.31     3556.09    155.78 o
  -8  -2   3      731.34      691.19     79.82 o
  -7  -2   3       11.04       13.11     67.20 o
  -6  -2   3     4487.00     4553.19    153.28 o
  -5  -2   3     4067.89     4124.64    147.49 o
  -4  -2   3     5938.01     6107.79    105.68 o
  -3  -2   3     2582.82     2738.96     41.27 o
  -2  -2   3    76729.52    76751.40    193.62 o
  -1  -2   3     1232.74     1335.39     42.69 o
   0  -2   3   123349.64   111525.52   3322.45 o
   1  -2   3    10954.07    11912.38    253.25 o
   2  -2   3     4053.33     4179.96     74.57 o
   3  -2   3      715.54      874.93     46.89 o
   4  -2   3      396.88      386.81     54.69 o
   5  -2   3    14650.55    15072.64    188.69 o
   6  -2   3     6690.84     6913.68    168.92 o
   7  -2   3       30.82       70.07     48.54 o
   8  -2   3       47.53       34.66     61.07 o
   9  -2   3       10.35       70.08     65.86 o
  10  -2   3     2729.96     3099.48    169.48 o
  11  -2   3       24.62       97.14    198.85 o
  12  -2   3      110.56      282.48    262.38 o
 -13  -1   3      208.07      -11.68    304.42 o
 -12  -1   3       12.49        0.16    165.95 o
 -11  -1   3      144.85      233.61    163.38 o
 -10  -1   3      545.91      628.50    158.04 o
  -9  -1   3     4562.51     4783.55    234.37 o
  -8  -1   3     2932.15     2935.97    177.82 o
  -7  -1   3     1053.61     1054.25     66.12 o
  -6  -1   3      957.07     1029.98     59.47 o
  -5  -1   3     4434.68     4644.81    109.98 o
  -4  -1   3     9936.00    10445.69    257.73 o
  -3  -1   3      510.15      555.63     32.05 o
  -2  -1   3     2156.55     2489.78     55.53 o
  -1  -1   3     3641.14     3813.53     45.89 o
   0  -1   3      113.01       67.23     24.66 o
   1  -1   3    16070.36    16216.45    101.42 o
   2  -1   3    11269.23    11086.97    105.25 o
   3  -1   3    13469.55    13567.34     87.79 o
   4  -1   3      444.67      414.72     71.09 o
   5  -1   3    24274.33    22807.33    211.24 o
   6  -1   3     3248.80     3387.15     99.00 o
   7  -1   3      424.07      379.46     95.83 o
   8  -1   3      407.86      393.80     54.66 o
   9  -1   3      684.23      603.38     83.01 o
  10  -1   3      162.97      173.87    199.90 o
  11  -1   3      126.95      239.24    231.32 o
  12  -1   3       25.16        3.83    218.30 o
  13  -1   3       24.55     -108.83    282.26 o
 -12   0   3       44.44       21.65    183.84 o
 -11   0   3       83.23      168.14    166.08 o
 -10   0   3      206.59      275.93    152.26 o
  -9   0   3      519.20      609.85    152.73 o
  -8   0   3     1836.79     1840.78    121.55 o
  -7   0   3     1045.44      834.05    102.95 o
  -6   0   3     1604.91     1565.27     76.86 o
  -5   0   3     2230.23     2375.80     83.98 o
  -4   0   3     8543.45     8757.28    163.40 o
  -3   0   3     4399.52     4936.03    117.29 o
  -2   0   3    12968.37    13535.17    173.74 o
  -1   0   3     4551.99     5502.50     72.68 o
   0   0   3      122.63      194.00     21.83 o
   1   0   3    17351.91    18483.22    310.24 o
   2   0   3     1127.51     1451.39     33.59 o
   3   0   3     2166.26     2419.12     38.64 o
   4   0   3     4206.20     4409.54     73.80 o
   5   0   3     3545.41     3510.40    119.92 o
   6   0   3     5585.20     5531.46     58.11 o
   7   0   3     3117.27     3207.58    156.68 o
   8   0   3       87.19       63.56    105.26 o
   9   0   3     1137.62     1180.28    188.85 o
  10   0   3      617.21      721.74    214.92 o
  11   0   3        3.01      -77.65    235.82 o
  12   0   3        4.05      223.38    255.29 o
  13   0   3        9.39      -76.92    275.01 o
 -12   1   3       75.62       84.99    173.32 o
 -11   1   3      537.06      634.89    151.53 o
 -10   1   3       18.22       97.18    146.02 o
  -9   1   3      733.31      728.21    134.78 o
  -8   1   3       94.96       63.58    114.54 o
  -7   1   3     1052.86     1111.16    104.50 o
  -6   1   3     7322.46     7424.10    383.34 o
  -5   1   3     4247.25     4276.04     92.62 o
  -4   1   3     1119.41     1026.68    169.77 o
  -3   1   3     9541.30    10241.41    122.95 o
  -2   1   3    12813.67    14256.06     70.58 o
  -1   1   3     7361.29     7426.86     42.89 o
   0   1   3     5352.62     6327.86    189.77 o
   1   1   3     1313.98     1575.28     29.21 o
   2   1   3      136.69      240.87     21.81 o
   3   1   3     8572.73     8996.76     94.30 o
   4   1   3     2804.52     2925.23    140.13 o
   5   1   3      419.44      501.16     38.83 o
   6   1   3      140.80      213.89     46.20 o
   7   1   3       84.90      128.19     42.46 o
   8   1   3     3049.68     3125.14    173.55 o
   9   1   3     1319.68     1351.08    192.23 o
  10   1   3      392.89      479.32    183.28 o
  11   1   3       89.94      -54.48    220.74 o
  12   1   3      551.74      577.25    263.47 o
  13   1   3        5.29      210.82    271.51 o
 -12   2   3      345.18      514.86    266.40 o
 -11   2   3      212.19      460.40    178.44 o
 -10   2   3       42.89      -14.19    144.84 o
  -9   2   3       32.36       41.98    119.77 o
  -8   2   3      153.46       94.73    120.96 o
  -7   2   3       95.33       99.95    103.70 o
  -6   2   3     5812.14     5946.42    115.71 o
  -5   2   3     1598.67     1682.97    112.99 o
  -4   2   3    11817.03    11547.72    390.15 o
  -3   2   3     8848.53     9146.33    120.87 o
  -2   2   3    33879.96    34246.27    128.08 o
  -1   2   3    83086.37    74530.89   1126.61 o
   0   2   3     5209.58     5501.26     59.39 o
   1   2   3       22.73       85.73     15.09 o
   2   2   3    30724.82    33085.36    315.48 o
   3   2   3    10980.67    10544.74    212.75 o
   4   2   3     7075.27     7390.92    202.92 o
   5   2   3     3264.03     3152.17     60.54 o
   6   2   3      562.22      501.09     53.63 o
   7   2   3     1242.88     1273.98     59.96 o
   8   2   3      512.23      442.28    168.74 o
   9   2   3      830.80      778.30    186.41 o
  10   2   3        2.80      -78.81    177.69 o
  11   2   3      250.42      189.05    220.79 o
  12   2   3      291.32      354.66    256.95 o
  13   2   3      379.44      477.06    231.44 o
 -12   3   3        1.45      -26.47    252.05 o
 -11   3   3      115.11       26.25    173.78 o
 -10   3   3       17.87      -44.45    153.95 o
  -9   3   3     1350.98     1474.15    141.51 o
  -8   3   3       52.29       20.22    110.24 o
  -7   3   3     7115.95     7182.92    261.78 o
  -6   3   3      108.96      116.01     87.08 o
  -5   3   3     4092.76     3920.83     98.33 o
  -4   3   3      636.45      681.28     81.48 o
  -3   3   3     4880.70     5025.83    112.35 o
  -2   3   3    10490.03    10102.00    311.60 o
  -1   3   3    31365.12    31931.92    101.65 o
   0   3   3     1291.39     1406.89     90.40 o
   1   3   3    42345.19    41752.00    213.76 o
   2   3   3    25515.17    25464.15    669.23 o
   3   3   3    58782.39    56776.31    517.68 o
   4   3   3    15697.39    15966.34    445.02 o
   5   3   3    12504.95    12339.76    268.59 o
   6   3   3      814.93      816.38     62.42 o
   7   3   3     3322.85     3334.63     83.95 o
   8   3   3        2.44       52.43     84.97 o
   9   3   3       78.80       11.91    186.90 o
  10   3   3      166.25      350.54    183.25 o
  11   3   3      261.23      398.11    212.11 o
  12   3   3      418.09      308.37    228.66 o
  13   3   3      228.38      226.86    232.17 o
 -11   4   3       12.41       76.96    251.65 o
 -10   4   3        7.06     -118.67    159.81 o
  -9   4   3       62.52       -0.33    135.58 o
  -8   4   3     2051.03     2124.09    126.73 o
  -7   4   3        1.68       52.04    103.03 o
  -6   4   3      514.59      468.20     90.45 o
  -5   4   3       34.95       19.70     68.67 o
  -4   4   3    15593.80    14436.06    198.92 o
  -3   4   3      295.71      340.02     84.86 o
  -2   4   3    35757.43    34865.71    474.80 o
  -1   4   3     1311.24     1228.07     45.51 o
   0   4   3     5768.71     6562.73     74.41 o
   1   4   3     1545.57     1935.41     79.67 o
   2   4   3    18920.11    20343.33    515.12 o
   3   4   3    10090.82    11155.62     90.61 o
   4   4   3    35452.04    35443.09    157.72 o
   5   4   3     3050.42     3130.59    133.15 o
   6   4   3     8394.01     8854.94    163.74 o
   7   4   3     5074.85     5270.35    178.06 o
   8   4   3     2617.25     2806.61    123.59 o
   9   4   3     2500.66     2485.55    185.84 o
  10   4   3     4318.84     4593.24    233.17 o
  11   4   3       11.41      241.94    239.46 o
  12   4   3       10.35        7.91    251.50 o
  13   4   3        0.01     -124.14    256.41 o
 -11   5   3      262.57      421.96    263.99 o
 -10   5   3      120.59      172.07    161.74 o
  -9   5   3        0.77       28.22    133.68 o
  -8   5   3     1562.63     1480.71    126.61 o
  -7   5   3     4632.10     3749.24    257.94 o
  -6   5   3      193.49      170.93     99.58 o
  -5   5   3      111.98      113.26     72.95 o
  -4   5   3       16.91        9.62     43.75 o
  -3   5   3     5298.93     5248.26     94.27 o
  -2   5   3     4261.87     4097.42     80.67 o
  -1   5   3      116.62      130.98     44.34 o
   0   5   3      177.88      280.65     86.38 o
   1   5   3     8852.49     9068.21     81.94 o
   2   5   3     1043.38     1108.18     68.32 o
   3   5   3    41117.76    39793.30    645.05 o
   4   5   3      148.13       93.21     56.65 o
   5   5   3     2146.50     2329.68    116.98 o
   6   5   3     2617.93     2506.92    290.97 o
   7   5   3     5299.30     5487.02    260.79 o
   8   5   3     3979.96     3917.91    235.55 o
   9   5   3     7602.85     7442.23    219.36 o
  10   5   3     1586.54     1861.78    235.91 o
  11   5   3      583.64      725.26    261.16 o
  12   5   3      446.01      537.59    252.98 o
  13   5   3        1.34      -53.37    296.65 o
 -11   6   3        7.95      120.48    228.76 o
 -10   6   3      314.19      196.71    255.22 o
  -9   6   3     1163.05     1455.12    154.23 o
  -8   6   3       38.82      186.26    126.91 o
  -7   6   3      396.66      453.59     62.09 o
  -6   6   3     1171.91     1034.38     72.19 o
  -5   6   3     3275.72     2671.66    165.39 o
  -4   6   3     2663.52     2500.90     56.76 o
  -3   6   3     3472.02     3274.61     66.44 o
  -2   6   3    11909.22    11769.71    179.73 o
  -1   6   3     6948.15     6970.35    247.35 o
   0   6   3       24.29       70.08     54.03 o
   1   6   3      974.57     1189.15    148.68 o
   2   6   3      157.23      229.29     65.35 o
   3   6   3    33175.23    31796.22    493.32 o
   4   6   3     2325.78     2394.27    153.76 o
   5   6   3      200.90      246.59     75.28 o
   6   6   3      234.94      199.12     78.23 o
   7   6   3     5109.66     5014.22    341.65 o
   8   6   3     3332.54     3429.45    120.45 o
   9   6   3      695.40      696.45    106.40 o
  10   6   3      960.94      992.47    211.74 o
  11   6   3     1514.17     1665.83    270.97 o
  12   6   3      128.73      101.33    283.05 o
  13   6   3      251.82      108.25    302.00 o
 -10   7   3      200.34      -36.16    248.72 o
  -9   7   3      167.12      237.07    154.69 o
  -8   7   3      367.08      456.39     94.53 o
  -7   7   3      361.03      255.68     66.16 o
  -6   7   3      624.45      518.03     77.03 o
  -5   7   3      832.08      748.57     78.61 o
  -4   7   3    26269.71    24401.32    236.64 o
  -3   7   3     7038.25     6690.53    166.60 o
  -2   7   3     1878.17     1992.22     69.45 o
  -1   7   3      741.63      904.91     64.07 o
   0   7   3    22085.04    22988.53    496.05 o
   1   7   3    35496.52    33596.63    658.04 o
   2   7   3     4799.54     4961.77     71.55 o
   3   7   3     8993.26     8651.53    155.27 o
   4   7   3    24956.43    22995.82    654.11 o
   5   7   3     3095.52     3159.03    103.80 o
   6   7   3      768.04      811.93     97.35 o
   7   7   3      345.16      212.48    102.51 o
   8   7   3    13439.27    13592.30    539.25 o
   9   7   3     1816.93     1668.92    151.31 o
  10   7   3      108.30       24.14    116.00 o
  11   7   3      216.92        1.86    265.26 o
  12   7   3      651.29      692.09    270.58 o
  13   7   3       38.24      117.06    264.06 o
 -10   8   3      188.35      101.92    273.96 o
  -9   8   3      664.56      818.95    269.77 o
  -8   8   3      184.63       94.15     81.99 o
  -7   8   3       26.43       22.15     77.35 o
  -6   8   3      875.75      580.68     89.98 o
  -5   8   3     2308.88     2015.05     76.30 o
  -4   8   3      923.31      810.25     68.14 o
  -3   8   3     4169.55     4108.00     68.96 o
  -2   8   3     1541.79     1575.87     56.53 o
  -1   8   3      181.41      122.11     69.00 o
   0   8   3     7439.53     7386.74    304.62 o
   1   8   3    72883.78    68890.87    891.90 o
   2   8   3    26420.90    25164.02    111.31 o
   3   8   3     1370.13     1311.03     41.36 o
   4   8   3     1568.27     1379.98    183.46 o
   5   8   3     6516.55     6351.40    179.46 o
   6   8   3    20454.98    20020.89    192.16 o
   7   8   3     3298.97     3535.51    135.79 o
   8   8   3     4081.96     3893.26    350.03 o
   9   8   3     2457.32     2500.65    317.09 o
  10   8   3      533.08      436.64    125.21 o
  11   8   3      142.76       90.32    263.47 o
  12   8   3      439.79      616.14    251.01 o
  13   8   3      403.33      513.32    328.64 o
  -9   9   3       49.23      -57.40    246.81 o
  -8   9   3      755.55      618.91    109.83 o
  -7   9   3     1570.62     1391.02    108.85 o
  -6   9   3      157.84      173.31     98.86 o
  -5   9   3     2305.46     2221.85     86.29 o
  -4   9   3     6143.39     6001.24    161.78 o
  -3   9   3     1210.11     1160.14     60.86 o
  -2   9   3     1570.67     1583.78     71.79 o
  -1   9   3     3825.02     4018.49     83.40 o
   0   9   3     6787.45     7132.60    288.50 o
   1   9   3     3379.23     3430.49    134.42 o
   2   9   3     3675.03     3546.61     66.15 o
   3   9   3      861.63      895.51     49.09 o
   4   9   3      101.53       76.98     38.70 o
   5   9   3    11644.74    11431.66    215.58 o
   6   9   3    12751.61    12641.76    435.06 o
   7   9   3     7784.89     7789.94    162.91 o
   8   9   3      120.21       77.58    124.66 o
   9   9   3      360.93      456.57    136.11 o
  10   9   3       13.67       80.45    139.46 o
  11   9   3     2113.18     1847.58    157.58 o
  12   9   3      376.63      450.23    297.50 o
  13   9   3      580.18      675.79    286.54 o
  -9  10   3        1.20     -117.36    197.08 o
  -8  10   3        2.79      -83.16    115.66 o
  -7  10   3      817.08      686.40    109.93 o
  -6  10   3     1798.44     1755.28    118.07 o
  -5  10   3      576.69      656.35     88.42 o
  -4  10   3      444.28      364.00     85.70 o
  -3  10   3     2977.23     2912.76     92.28 o
  -2  10   3     7696.97     7861.76    108.25 o
  -1  10   3     2497.41     2630.09     85.19 o
   0  10   3     4520.37     4435.88    156.34 o
   1  10   3    17397.22    16883.23    205.85 o
   2  10   3      165.07      119.87     52.63 o
   3  10   3     7249.27     7725.63    130.81 o
   4  10   3      704.67      691.53    155.49 o
   5  10   3     2702.36     2737.43    174.30 o
   6  10   3     1194.60     1318.96    159.12 o
   7  10   3        2.20      -26.19    129.00 o
   8  10   3     1225.65     1248.05    145.00 o
   9  10   3        5.99       50.20    141.88 o
  10  10   3     2047.69     2189.76    298.10 o
  11  10   3      287.55      114.51    213.74 o
  12  10   3      221.51      188.48    319.13 o
  13  10   3       28.11       28.60    334.01 o
  -8  11   3       12.39      -57.64    123.88 o
  -7  11   3      147.61       -1.75    124.74 o
  -6  11   3      566.90      561.31    115.53 o
  -5  11   3      347.17      292.98     91.94 o
  -4  11   3        2.07      -92.80     92.80 o
  -3  11   3        6.22      -72.91     86.95 o
  -2  11   3     5130.78     5156.23    107.89 o
  -1  11   3     1436.56     1549.09     86.74 o
   0  11   3     2198.92     2286.72     87.27 o
   1  11   3      553.34      539.39     64.46 o
   2  11   3     3796.12     3547.80     71.43 o
   3  11   3     4117.07     4262.45    115.93 o
   4  11   3     6588.67     6760.80    127.12 o
   5  11   3      197.87      146.98     85.39 o
   6  11   3    10137.70     9488.69    160.36 o
   7  11   3      351.28      357.20    182.37 o
   8  11   3     1375.67     1164.48    147.96 o
   9  11   3       49.97       27.45    149.26 o
  10  11   3      240.88      192.44    156.53 o
  11  11   3        0.60      -55.55    156.05 o
  12  11   3       29.63       80.02    319.18 o
  -7  12   3        2.16      -22.86    174.48 o
  -6  12   3      473.45      490.65    129.71 o
  -5  12   3       26.14       20.46     98.64 o
  -4  12   3      295.53      259.84     97.15 o
  -3  12   3      116.20       67.53     92.89 o
  -2  12   3      273.26      211.03     95.91 o
  -1  12   3     3596.43     3703.73    101.46 o
   0  12   3       11.76      -43.58     86.03 o
   1  12   3      765.20      884.72     72.82 o
   2  12   3       44.28       30.61     63.61 o
   3  12   3     5853.72     6490.64    190.87 o
   4  12   3       29.29       77.80     92.04 o
   5  12   3      272.45      122.65     95.97 o
   6  12   3      358.79      355.56     89.28 o
   7  12   3      230.77      270.46    203.13 o
   8  12   3        8.90       77.92    191.82 o
   9  12   3     1139.13     1113.13    214.14 o
  10  12   3       61.44      -79.09    167.47 o
  11  12   3      986.66      995.04    168.22 o
  12  12   3      197.09       67.19    160.35 o
  -7  13   3      127.71       56.47    192.48 o
  -6  13   3       83.48       66.87    184.18 o
  -5  13   3      931.96      854.16    133.64 o
  -4  13   3      717.73      664.87    137.81 o
  -3  13   3     2976.24     3229.59    146.40 o
  -2  13   3     1148.59     1267.01    138.84 o
  -1  13   3      558.12      689.15     96.78 o
   0  13   3      500.46      581.21     78.36 o
   1  13   3      926.85      934.76     77.88 o
   2  13   3      966.96     1167.24    100.49 o
   3  13   3      352.81      465.73     99.04 o
   4  13   3      714.23      742.24     95.00 o
   5  13   3       55.88       86.65     84.68 o
   6  13   3     3381.25     3276.99    122.35 o
   7  13   3       27.88       71.68    193.38 o
   8  13   3      753.83      604.53    221.02 o
   9  13   3      124.99       58.77    186.80 o
  10  13   3       33.34      -11.51    189.94 o
  11  13   3       27.08     -113.70    237.48 o
  12  13   3        5.43      -61.03    199.60 o
  -6  14   3        0.14     -218.21    218.21 o
  -5  14   3       74.97       51.99    200.53 o
  -4  14   3      231.91      241.32    140.61 o
  -3  14   3      724.82      873.97    139.95 o
  -2  14   3      677.33      800.07    146.30 o
  -1  14   3      923.10      901.32    138.68 o
   0  14   3     1797.99     1763.46    109.70 o
   1  14   3       84.12      171.96    132.11 o
   2  14   3     4051.05     5124.59    302.44 o
   3  14   3     3548.10     4057.36    278.04 o
   4  14   3       26.73       21.66    131.03 o
   5  14   3     2482.66     2450.38    146.02 o
   6  14   3      240.74      221.74    112.15 o
   7  14   3      530.94      376.18    221.04 o
   8  14   3      199.41      276.32    234.98 o
   9  14   3       11.02      -23.78    195.70 o
  10  14   3       48.98       31.24    214.90 o
  11  14   3      706.58      359.93    217.51 o
  -5  15   3       42.36      -53.64    225.04 o
  -4  15   3      355.38      295.79    221.76 o
  -3  15   3      132.15      182.01    143.57 o
  -2  15   3       52.71       89.05    126.03 o
  -1  15   3      466.09      457.60    146.74 o
   0  15   3        8.98      -34.30    139.73 o
   1  15   3      295.87      271.08    152.51 o
   2  15   3       91.83      144.76    145.48 o
   3  15   3       69.15       91.77    143.93 o
   4  15   3      893.88      979.99    137.38 o
   5  15   3      911.26     1256.70    182.26 o
   6  15   3      188.75      150.70    150.43 o
   7  15   3      839.99      708.20    221.24 o
   8  15   3      812.03      664.44    222.57 o
   9  15   3       11.76      -42.19    217.97 o
  10  15   3     1022.30      864.84    264.52 o
  11  15   3       12.95     -271.27    271.27 o
  -4  16   3      266.51      210.64    188.94 o
  -3  16   3      256.93      264.67    169.56 o
  -2  16   3      202.20      194.57    123.91 o
  -1  16   3      175.25      234.91    238.41 o
   0  16   3      800.07      894.90    241.03 o
   1  16   3      256.63      167.29    158.61 o
   2  16   3      567.28      695.72    152.41 o
   3  16   3       31.00       41.04    145.49 o
   4  16   3     1162.47     1551.38    155.58 o
   5  16   3      188.63      432.58    136.82 o
   6  16   3      346.13      493.44    197.46 o
   7  16   3       85.88       -7.03    260.30 o
   8  16   3       23.70      102.29    250.52 o
   9  16   3       64.79      175.16    263.60 o
  10  16   3      173.65      188.51    265.69 o
  -2  17   3       93.43       90.84    283.32 o
  -1  17   3       78.75      107.32    178.75 o
   0  17   3      344.68      310.25    264.27 o
   1  17   3      863.03     1134.79    262.76 o
   2  17   3       40.02       -6.87    172.03 o
   3  17   3      542.01      488.20    165.29 o
   4  17   3      130.13      136.49    166.54 o
   5  17   3     1002.63     1152.32    153.26 o
   6  17   3       22.52       29.65    159.25 o
   7  17   3      218.81      187.89    267.44 o
   8  17   3       62.77      100.64    238.17 o
   0  18   3       20.09      -58.06    272.13 o
   1  18   3        7.66      -84.93    257.46 o
   2  18   3      439.11      450.08    182.06 o
   3  18   3       32.32      -84.58    167.90 o
   4  18   3      102.04       66.44    161.45 o
   5  18   3      409.98      580.17    166.17 o
   6  18   3      556.95      607.63    236.33 o
  -5 -16   4      176.40      233.41    230.78 o
  -4 -16   4       80.16       27.81    233.41 o
  -3 -16   4      114.93      117.19    161.80 o
  -2 -16   4       13.19       46.81    135.93 o
  -1 -16   4      324.18      332.32    174.88 o
   0 -16   4       14.81       -8.69    186.78 o
  -7 -15   4      213.93      181.31    229.38 o
  -6 -15   4       21.52      132.73    260.07 o
  -5 -15   4      149.06      189.45    254.32 o
  -4 -15   4       84.25      -19.89    256.19 o
  -3 -15   4       21.03        8.83    108.69 o
  -2 -15   4      202.76      197.91    116.58 o
  -1 -15   4      116.91      113.37    160.85 o
   0 -15   4      120.34      128.32    141.14 o
   1 -15   4       66.52       57.77    139.74 o
   2 -15   4      151.76      166.36    140.90 o
  -8 -14   4      146.22      294.56    278.60 o
  -7 -14   4       67.88       60.55    248.11 o
  -6 -14   4      699.51      731.22    258.64 o
  -5 -14   4      112.74      203.05    256.35 o
  -4 -14   4      602.45      538.84    259.16 o
  -3 -14   4      869.11      836.56    108.94 o
  -2 -14   4      439.72      495.72    113.45 o
  -1 -14   4       92.75      129.45     99.77 o
   0 -14   4      498.85      498.89    124.71 o
   1 -14   4      506.65      483.96    130.45 o
   2 -14   4       14.56       96.05    126.78 o
   3 -14   4      109.61      196.28    136.08 o
   4 -14   4        4.73       17.42    141.98 o
  -9 -13   4       37.86      107.27    257.82 o
  -8 -13   4      125.60      160.18    205.88 o
  -7 -13   4      527.66      757.48    264.30 o
  -6 -13   4        1.47      -16.39    255.73 o
  -5 -13   4      113.51        0.83    233.16 o
  -4 -13   4      101.39       41.76    237.66 o
  -3 -13   4      318.36      356.84     97.70 o
  -2 -13   4        4.94       42.94     84.52 o
  -1 -13   4      776.51      682.84     93.01 o
   0 -13   4        9.41       57.91     95.82 o
   1 -13   4      806.87     1031.86    130.26 o
   2 -13   4     1593.40     1900.77    163.52 o
   3 -13   4       97.98       82.42    121.13 o
   4 -13   4      278.95      192.69    129.50 o
   5 -13   4      108.63       54.32    135.86 o
 -10 -12   4      249.15      272.86    245.38 o
  -9 -12   4        8.30      130.65    257.07 o
  -8 -12   4       22.44       18.52    246.47 o
  -7 -12   4       11.17       76.01    208.14 o
  -6 -12   4      718.56      679.10    222.13 o
  -5 -12   4      111.63       77.87    196.26 o
  -4 -12   4      201.50      298.26    229.87 o
  -3 -12   4        8.83        7.37     73.63 o
  -2 -12   4      324.64      249.99     80.57 o
  -1 -12   4      253.65      246.62     80.99 o
   0 -12   4      584.07      551.66     85.53 o
   1 -12   4      343.67      385.37    114.02 o
   2 -12   4       22.27       24.90    114.86 o
   3 -12   4      123.97      117.37    115.08 o
   4 -12   4      276.52      239.49    116.85 o
   5 -12   4      251.86      213.84    136.09 o
   6 -12   4       43.66     -127.95    135.66 o
 -11 -11   4        5.86       58.17    247.96 o
 -10 -11   4      112.77      104.40    203.54 o
  -9 -11   4      204.18      447.78    244.40 o
  -8 -11   4      779.95      723.06    248.77 o
  -7 -11   4     1419.27     1424.27    225.40 o
  -6 -11   4      167.07       76.66    230.58 o
  -5 -11   4     3514.30     3745.40    249.07 o
  -4 -11   4       25.71      137.96    107.39 o
  -3 -11   4      374.03      342.63     68.19 o
  -2 -11   4       13.77       35.70     70.82 o
  -1 -11   4     2755.16     2522.63    101.41 o
   0 -11   4        3.66       96.48     78.62 o
   1 -11   4      926.03      878.77     83.23 o
   2 -11   4      242.68      277.62    111.07 o
   3 -11   4      147.37      164.22    107.44 o
   4 -11   4       13.40       -5.63    110.77 o
   5 -11   4      284.12      139.42    122.51 o
   6 -11   4      248.04      139.13    126.46 o
   7 -11   4       15.02     -110.19    132.72 o
 -11 -10   4      245.64      135.37    237.19 o
 -10 -10   4       13.81       87.26    237.97 o
  -9 -10   4      287.34      202.99    197.06 o
  -8 -10   4       78.19       35.59    213.73 o
  -7 -10   4      272.21      249.08    204.02 o
  -6 -10   4      545.84      442.41    214.00 o
  -5 -10   4      524.52      454.67    108.37 o
  -4 -10   4     3598.26     3535.93    120.07 o
  -3 -10   4     2027.75     1967.51     67.36 o
  -2 -10   4     8422.00     7836.06    164.02 o
  -1 -10   4      242.29      356.86     71.11 o
   0 -10   4     7667.13     7290.67    165.48 o
   1 -10   4      206.97      284.90     72.61 o
   2 -10   4     1498.94     1446.74     98.89 o
   3 -10   4       20.68       17.49     94.27 o
   4 -10   4     2185.74     2157.90    112.98 o
   5 -10   4      146.56       34.17    106.62 o
   6 -10   4      688.04      565.23    121.73 o
   7 -10   4       15.60      -63.75    116.95 o
   8 -10   4       78.49      -65.65    154.95 o
 -11  -9   4      126.25      178.55    228.19 o
 -10  -9   4       39.48      125.41    219.77 o
  -9  -9   4        0.19      165.61    222.42 o
  -8  -9   4     4096.83     3938.80    233.94 o
  -7  -9   4       77.70       43.17    190.70 o
  -6  -9   4     1901.59     1871.73    123.10 o
  -5  -9   4      151.60      146.73     95.33 o
  -4  -9   4      132.12      156.80    107.54 o
  -3  -9   4       21.87       52.31     94.31 o
  -2  -9   4      600.25      538.72     60.42 o
  -1  -9   4     3841.58     3735.34    139.76 o
   0  -9   4        3.29       37.28     61.64 o
   1  -9   4     5348.08     5010.52     87.24 o
   2  -9   4      226.89      270.49     68.73 o
   3  -9   4     6876.54     6650.97    135.95 o
   4  -9   4     1546.34     1523.41    100.02 o
   5  -9   4     2227.73     2102.41    110.11 o
   6  -9   4      129.58      -14.74    106.44 o
   7  -9   4      688.93      527.05    116.23 o
   8  -9   4       13.70     -118.64    143.66 o
   9  -9   4      217.90      281.63    185.78 o
 -12  -8   4      156.84      -33.36    354.00 o
 -11  -8   4      393.29      337.13    168.21 o
 -10  -8   4       73.12      124.63    176.74 o
  -9  -8   4     2679.97     2869.70    222.67 o
  -8  -8   4       84.17      131.50    176.08 o
  -7  -8   4     7764.52     7799.78    161.26 o
  -6  -8   4       52.52      113.45     98.92 o
  -5  -8   4      193.72      103.48     99.37 o
  -4  -8   4      230.68      246.79     88.01 o
  -3  -8   4    38629.57    36871.07    516.29 o
  -2  -8   4     6272.01     6044.69    118.20 o
  -1  -8   4     4522.47     4068.70     83.10 o
   0  -8   4      419.31      361.82     53.71 o
   1  -8   4      452.27      410.84     62.36 o
   2  -8   4     1309.49     1301.08     67.17 o
   3  -8   4      100.70       44.36     74.08 o
   4  -8   4     3081.01     3040.87     99.61 o
   5  -8   4      312.63      177.50     88.11 o
   6  -8   4      611.35      566.12    102.92 o
   7  -8   4       18.12      -19.24    143.31 o
   8  -8   4     1317.21     1478.54    218.69 o
   9  -8   4      295.73      400.67    159.15 o
 -12  -7   4       20.25       -2.26    289.03 o
 -11  -7   4       53.66      -76.44    309.36 o
 -10  -7   4     1878.84     2038.48    164.80 o
  -9  -7   4     1116.81     1208.93    152.62 o
  -8  -7   4      133.94      110.21    159.85 o
  -7  -7   4      990.85     1153.35    120.61 o
  -6  -7   4     5635.98     5781.46    133.66 o
  -5  -7   4     3982.75     3947.88    115.52 o
  -4  -7   4     7068.30     6752.52    118.00 o
  -3  -7   4       94.25       84.91     81.61 o
  -2  -7   4    27711.50    26434.97    377.10 o
  -1  -7   4      399.12      483.77     77.76 o
   0  -7   4     1980.68     1894.86     88.18 o
   1  -7   4       27.59      237.61     85.39 o
   2  -7   4    29471.35    26210.14    383.10 o
   3  -7   4     8780.23     8341.03    140.70 o
   4  -7   4      846.62      683.64     60.81 o
   5  -7   4      134.21       -2.29    107.31 o
   6  -7   4        2.29        9.88     83.42 o
   7  -7   4      345.37      442.30    102.09 o
   8  -7   4       41.48       73.07    133.25 o
   9  -7   4      327.61      358.87    128.42 o
  10  -7   4       48.94      148.65    120.77 o
 -12  -6   4      423.85      431.76    342.35 o
 -11  -6   4      117.02        8.41    316.00 o
 -10  -6   4      771.41      696.61    148.88 o
  -9  -6   4        2.18       44.04    130.93 o
  -8  -6   4     1376.62     1355.60    113.69 o
  -7  -6   4       51.00      -85.93    101.17 o
  -6  -6   4        1.47       63.20     95.91 o
  -5  -6   4    10247.37    10217.29    136.58 o
  -4  -6   4    10770.86    10756.11    236.97 o
  -3  -6   4     1048.64     1079.31     74.97 o
  -2  -6   4      402.18      345.42     68.64 o
  -1  -6   4     5436.34     5493.82     93.78 o
   0  -6   4     3892.60     3905.66     87.90 o
   1  -6   4     6181.16     5451.17     75.24 o
   2  -6   4      640.66      579.74     49.79 o
   3  -6   4     9092.22     8609.79    120.84 o
   4  -6   4      380.14      403.09     56.95 o
   5  -6   4     1604.21     1548.82     75.11 o
   6  -6   4      716.78      653.96     77.84 o
   7  -6   4     1845.66     1893.67    105.41 o
   8  -6   4      718.07      845.61    100.43 o
   9  -6   4      138.51      129.63     98.94 o
  10  -6   4       11.22       62.17    114.18 o
  11  -6   4        6.74       74.36    147.86 o
 -12  -5   4       11.62      296.38    289.74 o
 -11  -5   4     1481.86     1969.41    290.02 o
 -10  -5   4      894.37      925.53    138.31 o
  -9  -5   4     3200.74     3473.63    130.36 o
  -8  -5   4      135.37      239.10    105.36 o
  -7  -5   4     2784.45     3087.09    113.24 o
  -6  -5   4     2078.82     1929.84     94.23 o
  -5  -5   4     3946.42     3930.71    105.32 o
  -4  -5   4     3805.72     3696.81    107.55 o
  -3  -5   4      533.01      495.88     68.15 o
  -2  -5   4      871.03      975.81     67.36 o
  -1  -5   4      134.05      210.78     56.26 o
   0  -5   4     2277.21     2354.00     72.33 o
   1  -5   4     2590.33     2398.32     70.14 o
   2  -5   4      641.82      662.16     37.57 o
   3  -5   4       48.17        2.59     37.65 o
   4  -5   4      143.56      170.72     47.28 o
   5  -5   4        6.06      -25.27     59.57 o
   6  -5   4     2935.48     2896.77     79.20 o
   7  -5   4      763.03      751.96     83.17 o
   8  -5   4      235.49      352.61     96.14 o
   9  -5   4       10.49      100.12     87.11 o
  10  -5   4      352.65      504.02    111.19 o
  11  -5   4      108.75      119.02    148.12 o
 -13  -4   4       13.30      137.31    336.36 o
 -12  -4   4      208.62      528.62    306.72 o
 -11  -4   4      389.51      563.18    275.04 o
 -10  -4   4      871.09      994.38    145.91 o
  -9  -4   4     1630.22     1514.33    112.07 o
  -8  -4   4     2106.39     2083.04    108.17 o
  -7  -4   4     1238.07     1305.13    150.65 o
  -6  -4   4     7863.37     7716.04    201.36 o
  -5  -4   4     8062.19     8248.20    192.33 o
  -4  -4   4    21217.04    20971.36    123.91 o
  -3  -4   4     1480.65     1467.20     42.71 o
  -2  -4   4       88.03       68.17     55.20 o
  -1  -4   4    10815.01    10902.95     95.62 o
   0  -4   4     2740.39     3056.50    172.01 o
   1  -4   4    23068.53    21918.85    122.38 o
   2  -4   4     1571.27     1538.93     47.70 o
   3  -4   4     8496.37     8461.91    123.72 o
   4  -4   4        6.35       31.41     66.35 o
   5  -4   4      693.03      655.35     56.73 o
   6  -4   4      108.10       70.81     67.81 o
   7  -4   4     1190.41     1200.57     76.34 o
   8  -4   4        1.40       18.77     74.30 o
   9  -4   4        7.66       97.75     80.19 o
  10  -4   4       10.22       12.39    124.91 o
  11  -4   4      336.77      282.29    212.43 o
 -13  -3   4       47.61     -218.35    322.64 o
 -12  -3   4      324.58      416.53    298.93 o
 -11  -3   4       36.25       72.57    159.07 o
 -10  -3   4      176.21      180.19    150.22 o
  -9  -3   4       11.77      -10.73     91.32 o
  -8  -3   4      436.72      340.76     85.77 o
  -7  -3   4        3.76       -7.67     72.45 o
  -6  -3   4      979.13     1030.26     85.41 o
  -5  -3   4     2254.84     2339.34    108.85 o
  -4  -3   4    24295.56    23892.23    127.19 o
  -3  -3   4     3558.00     3648.34     80.50 o
  -2  -3   4     4720.29     4864.81    124.19 o
  -1  -3   4    13997.21    14121.86    138.02 o
   0  -3   4    10924.59    11229.99    266.99 o
   1  -3   4     6815.92     6520.75     68.99 o
   2  -3   4      147.45      171.72     24.85 o
   3  -3   4     2543.22     2345.99     97.01 o
   4  -3   4     2881.96     2959.69     77.34 o
   5  -3   4       25.91       85.12     76.88 o
   6  -3   4     2667.75     2528.28     73.36 o
   7  -3   4      139.59      166.97     68.28 o
   8  -3   4     1039.25     1072.02     72.86 o
   9  -3   4      105.53      109.56     75.57 o
  10  -3   4      184.51      190.30     89.89 o
  11  -3   4        4.94      -17.78    202.86 o
  12  -3   4       21.41      -61.27    239.38 o
 -12  -2   4       49.08       -4.50    160.87 o
 -11  -2   4      160.56      129.11    169.06 o
 -10  -2   4      234.64      317.68    141.85 o
  -9  -2   4      267.02      273.59    143.70 o
  -8  -2   4      596.22      600.63     78.50 o
  -7  -2   4     1797.73     2012.27    154.84 o
  -6  -2   4     1247.77     1271.42     72.80 o
  -5  -2   4    11316.22    11420.44    261.34 o
  -4  -2   4       39.27      122.56     43.74 o
  -3  -2   4        8.11       81.10     32.83 o
  -2  -2   4     5101.73     5644.58    121.12 o
  -1  -2   4     2532.07     2444.99     28.15 o
   0  -2   4     8645.33     8815.33    132.21 o
   1  -2   4    38217.26    38426.76   1291.85 o
   2  -2   4     6945.27     6775.17     75.82 o
   3  -2   4     3153.10     3547.93     60.22 o
   4  -2   4     4739.73     5018.96    104.36 o
   5  -2   4     7470.37     7150.96    141.46 o
   6  -2   4       38.90       53.87    114.74 o
   7  -2   4       47.64       73.24     53.67 o
   8  -2   4       29.24       66.06     60.88 o
   9  -2   4      831.70      996.48     83.26 o
  10  -2   4       72.27      214.74    216.55 o
  11  -2   4      231.38      273.66    231.12 o
  12  -2   4       19.85       58.25    220.30 o
 -12  -1   4       12.94      -29.58    165.41 o
 -11  -1   4      308.10      284.77    158.96 o
 -10  -1   4     1179.75     1095.76    157.00 o
  -9  -1   4      963.88      791.00    140.64 o
  -8  -1   4       46.34       38.16     75.34 o
  -7  -1   4      362.76      374.38     67.45 o
  -6  -1   4      331.12      282.34     58.02 o
  -5  -1   4      513.33      562.93     51.20 o
  -4  -1   4     1096.42     1112.03     46.08 o
  -3  -1   4     6534.64     7081.17     76.11 o
  -2  -1   4     2125.31     2215.51     59.55 o
  -1  -1   4     8280.18     9023.48    144.30 o
   0  -1   4    56617.92    55347.37    838.36 o
   1  -1   4      337.98      471.00     43.40 o
   2  -1   4     5000.76     5333.31     62.56 o
   3  -1   4     3153.28     3385.14     91.52 o
   5  -1   4     8286.39     7644.42    138.50 o
   6  -1   4     5517.61     5692.13    110.78 o
   7  -1   4      170.47      140.01     59.36 o
   8  -1   4      784.43      689.36     63.34 o
   9  -1   4      507.32      502.97     82.76 o
  10  -1   4     1195.26     1359.46    217.29 o
  11  -1   4        9.76      -44.20    210.64 o
  12  -1   4       11.26      -29.76    241.08 o
 -12   0   4       34.54       14.00    245.97 o
 -11   0   4       27.48       30.51    171.32 o
 -10   0   4      102.91       77.71    147.53 o
  -9   0   4        2.00       95.98    159.61 o
  -8   0   4      296.77      374.15    113.73 o
  -7   0   4      111.65      109.10     99.29 o
  -6   0   4     3242.63     3449.71    101.91 o
  -5   0   4     3325.53     3246.40     81.96 o
  -4   0   4     3793.12     3711.57     87.74 o
  -3   0   4     3216.84     3427.38     79.03 o
  -2   0   4     3685.24     3623.91     39.40 o
  -1   0   4     2244.54     2832.83     44.53 o
   1   0   4     2436.48     2572.01     42.33 o
   2   0   4    13521.73    13144.71     75.16 o
   4   0   4     5780.47     5869.86     60.91 o
   5   0   4     8004.54     7969.36     59.19 o
   6   0   4        2.98        2.87     37.11 o
   7   0   4      283.88      326.33    136.15 o
   8   0   4      655.92      484.18     66.58 o
   9   0   4       15.00       18.68     63.83 o
  10   0   4      164.67      257.63    211.01 o
  11   0   4      101.88       -8.19    229.26 o
  12   0   4       34.52     1977.18    253.22 o
  13   0   4      121.97      187.50    239.72 o
 -12   1   4       62.61       24.17    251.27 o
 -11   1   4       37.15      180.75    163.26 o
 -10   1   4     1196.77     1234.77    154.17 o
  -9   1   4       84.52      191.33    125.95 o
  -8   1   4      170.94      252.55    116.31 o
  -7   1   4     7110.62     7354.60    165.39 o
  -6   1   4     1801.49     1863.76     96.76 o
  -5   1   4      280.44      440.41    198.36 o
  -4   1   4     8156.01     8448.89    124.82 o
  -3   1   4      423.42      519.15     41.59 o
  -2   1   4    16105.24    17023.94    193.04 o
  -1   1   4      481.45      464.23     24.55 o
   0   1   4      729.75      761.26     47.31 o
   1   1   4       50.66      137.62     48.45 o
   2   1   4     1773.57     1626.83     42.53 o
   3   1   4    19358.04    20307.81    281.85 o
   4   1   4      208.26      263.30     44.89 o
   5   1   4     1360.69     1276.67     41.39 o
   6   1   4     4413.92     4923.13     64.53 o
   7   1   4    11063.32    11522.62    205.54 o
   8   1   4     3002.86     3163.12    179.06 o
   9   1   4     1230.66     1251.74     89.20 o
  10   1   4       25.99      -88.21    174.57 o
  11   1   4      263.72      295.64    228.68 o
  12   1   4      186.90      118.90    257.84 o
  13   1   4      127.47      271.07    288.49 o
 -12   2   4       53.11        9.26    284.08 o
 -11   2   4      790.80      696.86    258.95 o
 -10   2   4        6.43      116.97    139.60 o
  -9   2   4       40.74       46.57    132.74 o
  -8   2   4        1.23      -39.59    116.59 o
  -7   2   4     5325.25     5154.95    130.41 o
  -6   2   4     5843.23     5925.70    121.31 o
  -5   2   4     8140.04     8108.20    221.02 o
  -4   2   4      335.22      432.69     57.71 o
  -3   2   4      936.27     1005.32     43.12 o
  -2   2   4    82193.55    80483.42    176.96 o
  -1   2   4    41483.71    40986.64    667.21 o
   0   2   4     5634.01     6148.81     94.36 o
   1   2   4    35709.22    39551.05     88.56 o
   2   2   4     4058.59     4276.99     76.43 o
   3   2   4    31803.04    32918.07    305.96 o
   4   2   4     2663.84     2901.17     49.99 o
   5   2   4     7358.61     7313.68    313.81 o
   6   2   4     1673.04     1734.00     79.04 o
   7   2   4      115.02       77.80     53.52 o
   8   2   4     8871.74     9139.43    214.67 o
   9   2   4      815.60      970.69    190.45 o
  10   2   4      224.87      202.59    207.77 o
  11   2   4        8.28     -131.28    202.38 o
  12   2   4     1577.13     1591.54    273.22 o
  13   2   4      427.62      631.67    257.61 o
 -12   3   4        6.00      -51.98    291.00 o
 -11   3   4        4.09     -124.68    251.39 o
 -10   3   4       61.42      -42.29    142.19 o
  -9   3   4      262.03      178.70    130.39 o
  -8   3   4      396.92      324.35    119.68 o
  -7   3   4     2105.68     2296.17    117.04 o
  -6   3   4    12897.51    12851.22    498.29 o
  -5   3   4       53.33       45.07     69.70 o
  -4   3   4       94.65      124.25     54.97 o
  -3   3   4      870.88      809.57     44.82 o
  -2   3   4    65127.79    60916.20    157.83 o
  -1   3   4    21318.33    20553.65    463.62 o
   0   3   4    20770.07    22070.58    137.70 o
   1   3   4       35.84      129.84     25.52 o
   2   3   4     1313.35     1333.02     50.23 o
   3   3   4    40445.66    40849.02    795.01 o
   4   3   4     2865.71     3309.15    122.62 o
   5   3   4     3656.02     3443.90    161.00 o
   6   3   4    31040.47    30711.95    329.42 o
   7   3   4     2423.93     2561.73     77.70 o
   8   3   4     1849.88     1780.72     87.75 o
   9   3   4      232.90       96.55    179.29 o
  10   3   4      977.32      823.47    207.72 o
  11   3   4      618.60      743.83    233.12 o
  12   3   4      205.11      418.04    231.36 o
  13   3   4      595.13      918.88    242.16 o
 -11   4   4       58.61      -26.75    277.55 o
 -10   4   4       24.40       29.15    222.42 o
  -9   4   4       71.65        8.13    128.45 o
  -8   4   4      608.34      557.02    117.22 o
  -7   4   4      136.49       93.54    104.82 o
  -6   4   4      253.68      257.40     88.66 o
  -5   4   4      340.45      351.20     73.90 o
  -4   4   4      234.79      241.64     58.03 o
  -3   4   4      253.15      226.55    104.76 o
  -2   4   4     5840.93     5367.85    170.86 o
  -1   4   4    72351.28    66057.18    867.98 o
   0   4   4       53.91      -37.12    112.60 o
   1   4   4    12193.67    11524.80     64.56 o
   2   4   4      699.22      829.62     46.06 o
   3   4   4    66341.24    62319.17    467.39 o
   4   4   4     8645.94     8674.75    321.72 o
   5   4   4    36892.35    35933.77    532.22 o
   6   4   4     2940.33     2867.97     98.89 o
   7   4   4      757.47      712.47     75.19 o
   8   4   4     2081.14     2034.47     90.49 o
   9   4   4     1109.60     1240.84    194.48 o
  10   4   4       82.75      147.93    188.44 o
  11   4   4     2287.08     2667.87    251.82 o
  12   4   4      278.36      323.95    233.00 o
  13   4   4        1.19      -97.10    249.86 o
 -11   5   4      152.83      158.79    253.12 o
 -10   5   4       18.89      -54.60    227.83 o
  -9   5   4      551.76      491.58    138.14 o
  -8   5   4      422.43      393.97    120.08 o
  -7   5   4     4263.54     4399.98    171.76 o
  -6   5   4      309.71      197.23     91.62 o
  -5   5   4      940.34      967.57     83.31 o
  -4   5   4      162.96      139.78    111.91 o
  -3   5   4     1925.02     1939.93     71.23 o
  -2   5   4      636.75      641.71     37.45 o
  -1   5   4    16836.32    17511.16    118.99 o
   0   5   4     1232.79     1470.96     58.14 o
   1   5   4      999.66     1092.89     56.07 o
   2   5   4    19791.47    19465.49    115.47 o
   3   5   4     1235.71     1229.20     58.73 o
   4   5   4    46446.47    45862.59    652.93 o
   5   5   4      920.20     1076.16    102.51 o
   6   5   4    14405.46    14279.06   1010.64 o
   7   5   4     5890.10     6036.23    319.75 o
   8   5   4     5871.45     5650.66    116.58 o
   9   5   4      520.50      579.49     97.90 o
  10   5   4     5924.41     6023.77    245.32 o
  11   5   4     1684.99     1753.29    251.81 o
  12   5   4       11.45       64.18    256.67 o
  13   5   4       55.11      -51.41    290.85 o
 -11   6   4        9.73       90.17    295.46 o
 -10   6   4      157.89      225.47    252.72 o
  -9   6   4      103.74      126.13    220.16 o
  -8   6   4     3631.60     3987.38    275.02 o
  -7   6   4      273.11      202.95     72.43 o
  -6   6   4     2509.74     2015.94    114.59 o
  -5   6   4      512.74      457.74    153.58 o
  -4   6   4     3256.36     3009.40     74.53 o
  -3   6   4     2055.79     1946.80     53.08 o
  -2   6   4    33112.80    32197.06    364.26 o
  -1   6   4      122.49       81.02     59.10 o
   0   6   4     6598.11     6612.66    265.33 o
   1   6   4      147.14      160.19     73.20 o
   2   6   4     6833.83     6937.70    116.65 o
   3   6   4     2838.84     2910.50    126.20 o
   4   6   4    31918.82    31864.30    302.20 o
   5   6   4       32.99       45.02     71.46 o
   6   6   4      820.95      736.31     83.45 o
   7   6   4     4949.64     4928.24    489.63 o
   8   6   4     1433.02     1246.97    104.86 o
   9   6   4     3648.49     3600.67    368.11 o
  10   6   4     1039.51     1085.23    233.25 o
  11   6   4      844.72     1022.93    254.87 o
  12   6   4      707.00      884.86    276.02 o
  13   6   4      187.82      -26.16    297.09 o
 -10   7   4       89.22        1.08    281.44 o
  -9   7   4      198.38      210.02    253.64 o
  -8   7   4      116.15      204.92    138.58 o
  -7   7   4      191.25      124.04     66.74 o
  -6   7   4      234.16       66.81     65.09 o
  -5   7   4     5172.18     4583.16    152.33 o
  -4   7   4     5678.60     5338.43    175.45 o
  -3   7   4    27305.20    25788.21    224.21 o
  -2   7   4     2667.00     2390.27     61.06 o
  -1   7   4     6586.55     6658.53    125.98 o
   0   7   4     6557.09     6935.05    427.88 o
   1   7   4     8139.79     8190.84    280.41 o
   2   7   4     7744.12     8390.00     99.44 o
   3   7   4    53787.88    51698.18    753.88 o
   4   7   4     1836.08     1613.84     97.05 o
   5   7   4     2609.39     2452.67    307.39 o
   6   7   4      766.23      753.95     97.23 o
   7   7   4      876.06      787.93    139.83 o
   8   7   4     3273.92     2998.71    194.52 o
   9   7   4     4476.92     4395.22    297.02 o
  10   7   4       12.44       30.37    110.94 o
  11   7   4       57.12      -82.35    262.96 o
  12   7   4      126.09      233.52    239.19 o
  13   7   4       83.21       -6.78    256.08 o
 -10   8   4      118.58      196.56    286.12 o
  -9   8   4      220.73       74.31    259.40 o
  -8   8   4       52.47       97.89    117.39 o
  -7   8   4      644.72      572.20     79.59 o
  -6   8   4      804.30      660.86     85.89 o
  -5   8   4       50.84      -60.39     86.29 o
  -4   8   4     2769.20     2936.59     82.50 o
  -3   8   4     1843.91     2005.39     61.38 o
  -2   8   4      485.13      327.08     58.74 o
  -1   8   4      607.60      678.22     75.92 o
   0   8   4    13886.70    14247.62    500.90 o
   1   8   4    35618.39    35474.55    211.46 o
   2   8   4    24149.26    22843.45    162.26 o
   3   8   4     5505.94     4620.56    253.45 o
   4   8   4      791.03      681.20     31.94 o
   5   8   4     5678.03     5351.59    122.10 o
   6   8   4     1051.33      981.85    106.54 o
   7   8   4     6184.75     6153.76    584.10 o
   8   8   4     8755.73     8681.21    586.39 o
   9   8   4     1884.50     1671.51    133.62 o
  10   8   4       75.41       73.35    125.75 o
  11   8   4       22.63     -233.52    273.74 o
  12   8   4        8.10      -94.84    247.54 o
  13   8   4      421.25      415.50    317.90 o
  -9   9   4      283.68      363.14    233.62 o
  -8   9   4      155.47      131.60    130.87 o
  -7   9   4       85.41       91.13    101.06 o
  -6   9   4     3421.93     3129.29    117.81 o
  -5   9   4     2864.52     2720.75    111.49 o
  -4   9   4     1151.47     1172.00     76.39 o
  -3   9   4     3335.99     3370.69     80.66 o
  -2   9   4     1724.98     1733.12     80.55 o
  -1   9   4     2894.11     2909.18     79.90 o
   0   9   4      227.52      267.33     84.75 o
   1   9   4     2115.25     2174.59    102.00 o
   2   9   4     1414.29     1430.09     93.95 o
   3   9   4       91.00      124.18     85.99 o
   4   9   4      355.03      284.09     28.86 o
   5   9   4     2097.87     2091.38    166.03 o
   6   9   4    14121.53    13346.47    545.32 o
   7   9   4     4882.37     4483.11    364.39 o
   8   9   4      514.76      475.55    127.24 o
   9   9   4       56.42        5.96    131.02 o
  10   9   4      575.43      386.45    129.01 o
  11   9   4        8.59     -202.35    272.99 o
  12   9   4      815.59      776.53    293.94 o
  13   9   4      206.09      227.37    278.68 o
  -9  10   4       53.66       84.00    283.22 o
  -8  10   4       22.03      -47.57    114.32 o
  -7  10   4      235.16      207.85    109.11 o
  -6  10   4      539.80      538.86    105.40 o
  -5  10   4     1931.93     1869.03     94.25 o
  -4  10   4      941.78      904.02     89.06 o
  -3  10   4     1599.41     1471.76     71.41 o
  -2  10   4     2689.33     2667.92     73.28 o
  -1  10   4     5045.24     5130.85    126.47 o
   0  10   4    10228.08    10388.82    279.93 o
   1  10   4     2259.09     2237.24     96.60 o
   2  10   4    21235.72    20670.18    176.93 o
   3  10   4     1593.03     1359.52     88.16 o
   4  10   4       74.69      -38.11    142.26 o
   5  10   4       21.82       -8.82    160.93 o
   6  10   4      744.62      660.93    122.26 o
   7  10   4     1005.69     1003.01    122.44 o
   8  10   4       20.35       12.47    125.46 o
   9  10   4      241.47      217.34    132.19 o
  10  10   4        3.68       42.36    133.62 o
  11  10   4      465.29      486.53    151.68 o
  12  10   4      309.53      377.13    317.61 o
  13  10   4       35.23       12.17    322.30 o
  -8  11   4       78.32       57.37    128.77 o
  -7  11   4       94.41       33.34    126.50 o
  -6  11   4       57.96       93.83    116.58 o
  -5  11   4      414.93      425.94     97.25 o
  -4  11   4       26.45       16.51     89.94 o
  -3  11   4      387.47      368.04     91.44 o
  -2  11   4      560.49      552.96     73.40 o
  -1  11   4     4851.24     4978.61    105.85 o
   0  11   4      365.96      486.76     84.35 o
   1  11   4       22.96       47.72     82.93 o
   2  11   4     1280.96     1185.75     63.65 o
   3  11   4     5031.68     4547.86    208.06 o
   4  11   4      218.71       62.47     96.31 o
   5  11   4     7322.23     7388.52    191.96 o
   6  11   4       52.45      -10.53     77.97 o
   7  11   4     7927.38     6691.67    336.47 o
   8  11   4     2520.54     2560.51    153.36 o
   9  11   4      180.63      142.40    146.50 o
  10  11   4       20.67       26.79    137.79 o
  11  11   4      457.32      350.79    141.81 o
  12  11   4      243.11      389.72    321.81 o
  -8  12   4      106.28       31.16    133.10 o
  -7  12   4      509.59      470.60    144.20 o
  -6  12   4      122.39       83.08    124.41 o
  -5  12   4       62.49      146.67    121.74 o
  -4  12   4        9.70      -59.45     98.99 o
  -3  12   4     1261.80     1217.90    105.19 o
  -2  12   4        4.09       17.90     79.20 o
  -1  12   4       30.55       85.62     90.54 o
   0  12   4      355.99      396.04     88.96 o
   1  12   4     2414.43     2797.12    128.43 o
   2  12   4     7327.71     7418.70    256.98 o
   3  12   4       41.53      -39.86     95.87 o
   4  12   4     5470.59     5686.92    106.50 o
   5  12   4       58.84      -20.28     97.72 o
   6  12   4      136.58       64.16     87.79 o
   7  12   4      104.34      168.52    187.12 o
   8  12   4      649.29      557.65    196.61 o
   9  12   4      606.27      606.25    145.89 o
  10  12   4      949.83      928.81    172.07 o
  11  12   4       39.16       30.36    154.17 o
  12  12   4      418.49      249.96    170.18 o
  -7  13   4       81.63      125.96    193.64 o
  -6  13   4      410.67      362.54    185.58 o
  -5  13   4      176.63      221.48    136.49 o
  -4  13   4      715.89      619.25    103.86 o
  -3  13   4       26.29       24.15    103.47 o
  -2  13   4     2400.35     2542.86    113.73 o
  -1  13   4     3108.06     3351.85    114.38 o
   0  13   4      255.31      303.84     98.54 o
   1  13   4     1106.64     1121.49     79.52 o
   2  13   4     2548.55     2934.45    111.92 o
   3  13   4       66.46       20.99     98.48 o
   4  13   4       39.81       40.30     93.20 o
   5  13   4      283.16      350.32     91.58 o
   6  13   4      137.41       94.98    105.56 o
   7  13   4     3691.63     3610.74    237.65 o
   8  13   4        5.39      -69.96    180.65 o
   9  13   4     1266.51     1152.79    205.19 o
  10  13   4        0.37      -38.27    187.26 o
  11  13   4        8.70      130.57    171.01 o
  12  13   4       18.87     -117.73    167.24 o
  -6  14   4        0.02      -45.82    210.48 o
  -5  14   4        4.59      -16.13    206.28 o
  -4  14   4        0.16       52.71    200.20 o
  -3  14   4      613.53      696.54    139.34 o
  -2  14   4        3.86       34.58    130.83 o
  -1  14   4      744.17      698.83    227.87 o
   0  14   4     1537.12     1486.72    137.09 o
   1  14   4     1251.36     1481.17    152.71 o
   2  14   4      126.33      157.99    105.89 o
   3  14   4     1084.28     1203.71    117.57 o
   4  14   4     3216.72     3419.99    149.46 o
   5  14   4      122.28      152.18     97.74 o
   6  14   4     2480.42     2835.69    123.10 o
   7  14   4      326.55      316.42    196.14 o
   8  14   4       20.67      -63.06    221.35 o
   9  14   4       87.86      166.63    199.57 o
  10  14   4      488.19      400.31    216.63 o
  11  14   4       14.71      -55.45    196.68 o
  -5  15   4       87.64       96.97    219.43 o
  -4  15   4      118.60      222.69    231.91 o
  -3  15   4      114.09      135.47    222.56 o
  -2  15   4      290.21      213.56    146.84 o
  -1  15   4       48.19      -10.13    135.44 o
   0  15   4       31.61       15.76    148.80 o
   1  15   4        2.72      -34.68    157.73 o
   2  15   4     1020.31     1226.93    154.02 o
   3  15   4      147.29      120.97    150.73 o
   4  15   4      195.04      192.79    140.00 o
   5  15   4     1043.02     1105.40    146.72 o
   6  15   4      552.18      558.03    130.57 o
   7  15   4      145.91      173.06    244.31 o
   8  15   4      363.90      340.80    237.91 o
   9  15   4      927.49      583.67    232.75 o
  10  15   4      113.02       16.79    228.44 o
  11  15   4      565.92      608.95    246.94 o
  -4  16   4      229.37      180.87    259.90 o
  -3  16   4      260.88      326.53    257.39 o
  -2  16   4      264.56      192.69    160.36 o
  -1  16   4     1135.23     1421.91    259.10 o
   0  16   4       62.94       25.35    264.96 o
   1  16   4      592.92      925.26    167.71 o
   2  16   4       73.23       19.98    160.74 o
   3  16   4      586.09      770.10    159.88 o
   4  16   4      389.94      448.66    153.62 o
   5  16   4       47.85       96.09    146.25 o
   6  16   4       28.52      124.89    133.81 o
   7  16   4      641.34      701.25    262.34 o
   8  16   4      239.92      229.89    249.08 o
   9  16   4       89.43       21.96    268.37 o
  10  16   4      132.52      163.05    222.80 o
  -2  17   4       95.93      -14.13    286.57 o
  -1  17   4      671.04      728.61    293.93 o
   0  17   4      203.94      192.39    268.56 o
   1  17   4      385.83      342.21    174.07 o
   2  17   4      573.55      709.88    172.80 o
   3  17   4      174.15       54.35    165.72 o
   4  17   4     1815.40     2142.53    170.70 o
   5  17   4       39.80      152.28    149.31 o
   6  17   4      153.43      220.35    142.84 o
   7  17   4      119.36       47.35    259.78 o
   8  17   4      112.91      137.76    229.62 o
   9  17   4      111.87      147.02    243.36 o
   0  18   4      216.91      229.14    290.61 o
   1  18   4      138.16       33.01    271.79 o
   2  18   4        4.15      -19.39    172.83 o
   3  18   4      100.71       -5.65    187.43 o
   4  18   4     1012.66     1135.17    179.24 o
   5  18   4      202.06      132.75    159.88 o
   6  18   4      415.62      347.05    177.62 o
   7  18   4      373.03      167.62    262.88 o
   3  19   4       15.04      -38.11    195.22 o
   4  19   4       43.37     -107.13    179.77 o
   5  19   4      182.76      164.63    175.59 o
  -3 -16   5        7.00     -129.32    231.03 o
  -2 -16   5      219.36      195.35    126.29 o
  -6 -15   5      191.72      174.58    283.11 o
  -5 -15   5        1.02       97.76    225.10 o
  -4 -15   5       15.16      -66.28    223.27 o
  -3 -15   5      239.29      171.90    148.79 o
  -2 -15   5        0.99        8.88    124.91 o
  -1 -15   5        1.89      -24.18    154.82 o
   0 -15   5        8.08       74.94    136.70 o
   1 -15   5       52.19       17.80    151.67 o
  -7 -14   5      178.76      165.58    267.03 o
  -6 -14   5       74.75      122.24    279.02 o
  -5 -14   5     1138.71     1322.46    238.42 o
  -4 -14   5      217.68      223.71    232.17 o
  -3 -14   5      360.49      284.14    141.57 o
  -2 -14   5     1400.62     1354.56    121.52 o
  -1 -14   5      555.13      629.40    105.29 o
   0 -14   5      166.32      179.60    131.30 o
   1 -14   5        0.92       28.69    130.92 o
   2 -14   5      399.00      506.04    156.92 o
   3 -14   5       27.90       31.42    132.35 o
  -9 -13   5       20.68       20.02    273.51 o
  -8 -13   5       32.79       99.18    211.89 o
  -7 -13   5        0.12      -82.56    265.00 o
  -6 -13   5        2.29      -58.29    253.56 o
  -5 -13   5        6.74       14.01    215.04 o
  -4 -13   5       67.72       62.04    214.55 o
  -3 -13   5      471.26      488.00     98.05 o
  -2 -13   5      155.12       70.50     90.64 o
  -1 -13   5       10.54       25.33     91.48 o
   0 -13   5     2316.37     2305.44    113.05 o
   1 -13   5     1181.63     1226.85    131.74 o
   2 -13   5       21.60      160.24    121.10 o
   3 -13   5     1478.12     1557.62    185.45 o
   4 -13   5      283.59      347.07    129.55 o
   5 -13   5      212.21       93.55    232.72 o
 -10 -12   5      140.51      245.45    273.67 o
  -9 -12   5      859.57      861.35    281.23 o
  -8 -12   5        2.77      126.98    251.48 o
  -7 -12   5       10.44      -99.28    246.29 o
  -6 -12   5      621.27      556.18    232.45 o
  -5 -12   5     2468.19     2498.77    264.50 o
  -4 -12   5      181.17      169.30    202.10 o
  -3 -12   5       13.43      -44.43     73.36 o
  -2 -12   5      167.58      183.99     79.92 o
  -1 -12   5      292.01      323.20     84.81 o
   0 -12   5      125.81      112.96     87.91 o
   1 -12   5       37.70      -20.47    111.35 o
   2 -12   5      359.72      350.27    116.42 o
   3 -12   5       16.59      -10.53    120.24 o
   4 -12   5      277.16      187.80    113.72 o
   5 -12   5      584.56      477.70    145.41 o
   6 -12   5      425.07      330.53    181.37 o
 -10 -11   5      113.16       89.23    224.85 o
  -9 -11   5      413.79      627.77    255.76 o
  -8 -11   5      646.38      669.67    247.82 o
  -7 -11   5      583.46      523.27    219.63 o
  -6 -11   5     1634.19     1425.14    223.98 o
  -5 -11   5        4.82      -32.40    198.54 o
  -4 -11   5     4677.14     4953.78    150.48 o
  -3 -11   5      162.61      176.90     67.05 o
  -2 -11   5      179.79      214.17     70.08 o
  -1 -11   5      697.77      741.40     83.45 o
   0 -11   5     5188.86     4912.69    128.44 o
   1 -11   5      429.76      452.13     87.59 o
   2 -11   5      546.53      494.77    113.07 o
   3 -11   5        3.67      -20.59    109.33 o
   4 -11   5      260.38      217.16    118.77 o
   5 -11   5      223.53       73.49    125.39 o
   6 -11   5        0.35     -123.57    130.57 o
   7 -11   5       45.27      -42.93    170.89 o
 -11 -10   5       76.72      159.17    222.77 o
 -10 -10   5        0.87      206.12    249.60 o
  -9 -10   5       19.35      107.60    197.28 o
  -8 -10   5      259.85      246.03    200.78 o
  -7 -10   5      714.59      782.98    216.64 o
  -6 -10   5        9.72      -15.10    207.45 o
  -5 -10   5     3425.11     3403.21    136.32 o
  -4 -10   5      211.53      341.10    152.98 o
  -3 -10   5     3409.67     3078.34    146.12 o
  -2 -10   5     1702.40     1701.48     73.36 o
  -1 -10   5     6451.22     6070.99    136.48 o
   0 -10   5     2007.79     2081.98    111.60 o
   1 -10   5     4000.28     3810.75    202.13 o
   2 -10   5      823.62      982.35    128.48 o
   3 -10   5      803.47      648.08     99.65 o
   4 -10   5      105.98       40.20    114.38 o
   5 -10   5     1532.25     1410.94    123.22 o
   6 -10   5      152.13        2.35    121.55 o
   7 -10   5      172.74       -2.63    131.86 o
   8 -10   5       27.34      -38.88    195.93 o
 -11  -9   5      450.57      333.34    217.46 o
 -10  -9   5       16.29       77.21    220.05 o
  -9  -9   5      101.97      253.13    221.50 o
  -8  -9   5       29.89      277.75    233.86 o
  -7  -9   5     8319.09     8910.91    286.57 o
  -6  -9   5       13.91       -3.97    113.31 o
  -5  -9   5      257.57      269.49    106.42 o
  -4  -9   5      255.27      225.80     99.96 o
  -3  -9   5       21.91      -38.75     63.93 o
  -2  -9   5     1112.44     1003.70     64.36 o
  -1  -9   5       39.09       80.63     63.43 o
   0  -9   5     7525.92     7091.66    185.51 o
   1  -9   5      523.46      513.00     75.19 o
   2  -9   5     2195.83     1909.81    124.39 o
   3  -9   5      959.18      912.49     91.24 o
   4  -9   5     2389.98     2211.95    111.75 o
   5  -9   5     1666.34     1732.97    133.17 o
   6  -9   5      958.53      840.59    117.40 o
   7  -9   5      316.27      211.68    116.82 o
   8  -9   5      197.68      127.73    148.72 o
 -11  -8   5      143.25      198.15    229.47 o
 -10  -8   5      876.33     1153.99    230.75 o
  -9  -8   5       63.04       65.34    208.02 o
  -8  -8   5     4008.01     4241.45    237.68 o
  -7  -8   5      283.90      421.95    130.45 o
  -6  -8   5     5787.36     5729.24    322.75 o
  -5  -8   5      100.03       74.29    103.97 o
  -4  -8   5     1535.65     1610.49    105.94 o
  -3  -8   5      431.97      521.22     96.12 o
  -2  -8   5    23289.17    22476.50    185.44 o
  -1  -8   5      953.18      947.33     56.62 o
   0  -8   5     2111.44     1984.08     72.16 o
   1  -8   5        1.22       11.10     63.70 o
   2  -8   5        3.77       14.08     64.82 o
   3  -8   5      807.72      801.82     83.38 o
   4  -8   5        9.55      -92.15     92.15 o
   5  -8   5     1274.47     1289.14    102.66 o
   6  -8   5      168.15      120.96    107.77 o
   7  -8   5      716.67      777.80    119.97 o
   8  -8   5      169.00      118.27    140.85 o
   9  -8   5      107.25      135.61    146.13 o
 -12  -7   5        1.55       -9.81    318.57 o
 -11  -7   5      129.20       28.48    318.81 o
 -10  -7   5        0.49     -111.30    156.56 o
  -9  -7   5     1409.65     1473.20    191.33 o
  -8  -7   5       10.85      -77.41    176.78 o
  -7  -7   5      332.29      340.30    125.84 o
  -6  -7   5      511.45      698.97    111.22 o
  -5  -7   5     3870.55     3773.23    121.17 o
  -4  -7   5      331.31      331.87     89.51 o
  -3  -7   5    10959.50    11076.87    192.52 o
  -2  -7   5      676.55      694.94     89.26 o
  -1  -7   5    11890.23    11733.38    305.82 o
   0  -7   5       22.30       -6.91     51.79 o
   1  -7   5     1337.52     1432.43     76.75 o
   2  -7   5     4958.14     4794.25     97.29 o
   3  -7   5     7075.92     6937.62    141.79 o
   4  -7   5       90.85      -33.81     77.16 o
   5  -7   5     1139.74     1015.77     92.41 o
   6  -7   5      144.56      109.90     91.79 o
   7  -7   5        4.66     -101.78    116.59 o
   8  -7   5      277.81      183.86    120.69 o
   9  -7   5        4.83       44.40    128.64 o
  10  -7   5        7.48      -19.56    118.85 o
 -12  -6   5       43.53     -248.63    339.44 o
 -11  -6   5        7.06     -241.67    314.86 o
 -10  -6   5        5.91      -52.48    146.74 o
  -9  -6   5     2084.26     2076.34    328.16 o
  -8  -6   5       10.04      -26.01    115.11 o
  -7  -6   5      418.53      300.37    115.74 o
  -6  -6   5      840.87      729.89    102.87 o
  -5  -6   5      216.75      271.95     99.34 o
  -4  -6   5     1452.60     1853.99    168.98 o
  -3  -6   5        4.17        9.03     77.65 o
  -2  -6   5       74.25      119.25     73.68 o
  -1  -6   5      514.15      591.95     78.49 o
   0  -6   5     5741.93     5826.21    101.76 o
   1  -6   5     2744.14     2844.07     87.84 o
   2  -6   5     7456.64     7259.98    172.96 o
   3  -6   5     3189.74     2919.36     97.11 o
   4  -6   5     2128.22     1957.58     61.48 o
   5  -6   5      616.66      642.85     65.92 o
   6  -6   5       88.08       81.33     69.91 o
   7  -6   5     1810.77     1811.69    100.74 o
   8  -6   5      337.07      357.27    128.42 o
   9  -6   5       45.15      129.12    116.89 o
  10  -6   5       14.89       47.70    124.41 o
 -12  -5   5      256.68      420.42    311.44 o
 -11  -5   5       57.45       61.42    270.50 o
 -10  -5   5     1534.44     1643.88    171.61 o
  -9  -5   5      253.58      347.78    126.42 o
  -8  -5   5     1187.26     1340.56    118.80 o
  -7  -5   5      602.47      604.82     75.96 o
  -6  -5   5      130.01      138.15     65.50 o
  -5  -5   5     6168.24     6056.38    227.13 o
  -4  -5   5     6437.56     6381.72    116.35 o
  -3  -5   5       24.38       45.87     74.28 o
  -2  -5   5     3138.49     3159.77     85.00 o
  -1  -5   5       32.95       46.94     68.49 o
   0  -5   5      730.97      800.33     69.49 o
   1  -5   5       70.83       78.24     60.99 o
   2  -5   5      409.75      369.91     61.20 o
   3  -5   5     1453.32     1488.34     38.06 o
   4  -5   5     1249.53     1156.04     54.87 o
   5  -5   5     3867.20     3938.07     72.60 o
   6  -5   5      690.97      717.63     72.06 o
   7  -5   5      516.64      554.68     87.85 o
   8  -5   5     1075.93     1148.51    124.62 o
   9  -5   5      466.51      535.31    110.74 o
  10  -5   5       53.01      161.16    107.18 o
  11  -5   5        2.15      -79.09    118.28 o
 -12  -4   5       96.35      392.31    284.13 o
 -11  -4   5      268.09      340.31    305.33 o
 -10  -4   5      183.18      269.76    146.87 o
  -9  -4   5      717.42      839.37    109.89 o
  -8  -4   5      375.62      343.69     88.65 o
  -7  -4   5      365.61      414.15     75.28 o
  -6  -4   5      406.05      422.15     66.37 o
  -5  -4   5    11953.46    11827.70     96.91 o
  -4  -4   5    12669.99    13123.75     95.27 o
  -3  -4   5     1652.36     1590.67     55.51 o
  -2  -4   5     9387.60     9149.88    399.57 o
  -1  -4   5     2975.32     2855.30     71.25 o
   0  -4   5    22551.24    22510.68    134.69 o
   1  -4   5     2252.21     2656.33    119.98 o
   2  -4   5     4032.63     3844.93     69.80 o
   3  -4   5     2722.06     2609.01     94.58 o
   4  -4   5      680.05      735.28     46.38 o
   5  -4   5      325.44      240.93     55.11 o
   6  -4   5      114.66      158.69     68.02 o
   7  -4   5        3.77       26.60     71.71 o
   8  -4   5      280.91      307.46     96.39 o
   9  -4   5       84.70       46.47     97.02 o
  10  -4   5      732.57      935.19    106.84 o
  11  -4   5        3.89      -63.22    148.60 o
 -12  -3   5        3.01      -23.37    303.60 o
 -11  -3   5      337.81      359.28    158.03 o
 -10  -3   5      546.88      488.02    159.88 o
  -9  -3   5     3709.93     4077.38    193.65 o
  -8  -3   5        7.03      -25.09     81.65 o
  -7  -3   5     1760.04     1905.74    216.48 o
  -6  -3   5       56.91       14.08     65.39 o
  -5  -3   5    10969.87    10668.95    149.67 o
  -4  -3   5     6183.10     6150.76     73.30 o
  -3  -3   5       74.49       84.93     35.86 o
  -2  -3   5      416.26      456.97     28.82 o
  -1  -3   5     1227.58     1156.43     25.32 o
   0  -3   5    11172.84    12051.77    166.84 o
   1  -3   5    37132.47    37238.30    151.30 o
   2  -3   5     5210.00     5233.21    122.43 o
   3  -3   5    13378.83    12842.08    423.71 o
   4  -3   5     1049.19      993.81     81.15 o
   5  -3   5    12643.28    12417.97     90.03 o
   6  -3   5      431.53      485.90     63.94 o
   7  -3   5      559.45      687.86     89.60 o
   8  -3   5      259.50      350.89     82.14 o
   9  -3   5      471.85      454.07     92.39 o
  10  -3   5       22.43      -29.94     97.21 o
  11  -3   5       12.80      552.96    254.88 o
  12  -3   5       26.91     -151.96    272.93 o
 -12  -2   5        4.40       66.23    221.92 o
 -11  -2   5       26.95       78.45    174.07 o
 -10  -2   5      645.32      538.14    148.37 o
  -9  -2   5      468.29      498.02    146.18 o
  -8  -2   5      669.50      641.92     85.79 o
  -7  -2   5      385.33      398.41     74.08 o
  -6  -2   5     2488.74     2367.76    149.08 o
  -5  -2   5    10544.73    10836.57    213.34 o
  -4  -2   5    44519.43    45093.81    418.93 o
  -3  -2   5       27.88       80.61     40.13 o
  -2  -2   5     3422.15     3338.13    110.86 o
  -1  -2   5     1227.54     1238.08     34.44 o
   0  -2   5    21112.71    22141.68    362.49 o
   1  -2   5    13931.76    14835.22    172.75 o
   2  -2   5      488.64      441.29     70.48 o
   3  -2   5     1367.68     1259.90     60.33 o
   4  -2   5     2467.96     2306.24     79.10 o
   5  -2   5     2098.99     2038.58     36.36 o
   6  -2   5     9340.67     8798.58    153.36 o
   7  -2   5        7.08      -25.89     65.48 o
   8  -2   5      981.12     1077.64     80.65 o
   9  -2   5      123.07      109.54     82.68 o
  10  -2   5     2780.55     2758.11    101.79 o
  11  -2   5       89.67       67.80    227.74 o
  12  -2   5       19.24      -35.46    271.15 o
 -12  -1   5       11.92      148.62    224.22 o
 -11  -1   5        2.33        7.23    169.07 o
 -10  -1   5      140.07      108.87    162.30 o
  -9  -1   5      769.83      715.27    142.04 o
  -8  -1   5     1009.68     1038.54    127.57 o
  -7  -1   5       34.66       -9.69     71.06 o
  -6  -1   5     2432.76     2609.64    135.76 o
  -5  -1   5     2138.84     2224.48     71.33 o
  -4  -1   5      109.48      104.58     50.79 o
  -3  -1   5     2691.65     2474.78     46.06 o
  -2  -1   5    22628.08    24213.77    394.30 o
  -1  -1   5      124.72      192.63     26.74 o
   0  -1   5     6614.15     7087.20     56.03 o
   1  -1   5    51782.95    50014.54    215.39 o
   2  -1   5     2254.37     2472.52     55.14 o
   3  -1   5        6.61       38.59     70.58 o
   4  -1   5     7681.46     7869.97    136.54 o
   5  -1   5      716.61      652.73     33.25 o
   7  -1   5      114.31       94.34     61.17 o
   8  -1   5     1254.85      992.50     79.01 o
   9  -1   5     2274.06     2218.94     84.27 o
  10  -1   5       58.72       90.04    111.29 o
  11  -1   5      980.45     1122.57    228.20 o
  12  -1   5       87.18       25.40    256.61 o
 -12   0   5        2.43       82.50    262.43 o
 -11   0   5      583.50      570.36    168.70 o
 -10   0   5      178.14       57.08    151.58 o
  -9   0   5      455.13      372.98    133.64 o
  -8   0   5        1.14       52.99    119.30 o
  -7   0   5       20.54       -0.35    101.92 o
  -6   0   5       65.45       51.26     83.20 o
  -5   0   5       52.43       88.72     67.52 o
  -4   0   5       38.48       50.06     46.09 o
  -3   0   5      760.63      844.45     41.49 o
  -2   0   5      861.76      842.83     48.37 o
  -1   0   5    27509.36    29054.68    327.88 o
   0   0   5    13795.68    15263.05    737.26 o
   1   0   5     8394.25     9270.45    185.16 o
   2   0   5       48.11      129.93     36.01 o
   3   0   5    72110.75    68415.02    867.71 o
   4   0   5      209.45       79.47     74.34 o
   5   0   5      836.62      861.14     42.88 o
   6   0   5     1023.64     1075.79     27.65 o
   7   0   5     4283.07     4481.81    167.77 o
   8   0   5      206.41      184.61     67.64 o
   9   0   5       97.76       69.21     72.85 o
  10   0   5      367.25      485.08    109.10 o
  11   0   5      352.22      217.81    198.23 o
  12   0   5       50.59      146.75    228.91 o
  13   0   5       66.98      197.29    281.02 o
 -12   1   5        3.78      -41.70    244.81 o
 -11   1   5      513.58      618.96    253.71 o
 -10   1   5       66.59       66.76    148.49 o
  -9   1   5     1576.31     1546.75    133.96 o
  -8   1   5       48.38       78.10    115.41 o
  -7   1   5      551.00      633.62    108.10 o
  -6   1   5    14313.19    14244.35    571.00 o
  -5   1   5     1047.16     1149.84     72.83 o
  -4   1   5    16381.39    16909.60    307.04 o
  -3   1   5       48.62       34.64     42.92 o
  -2   1   5      730.73      898.19     41.73 o
  -1   1   5     6646.52     7329.91     76.07 o
   0   1   5     1421.37     1398.45    126.03 o
   1   1   5     1926.01     2056.50     69.06 o
   2   1   5     8549.55     8994.34     85.33 o
   3   1   5     1569.91     1553.74     57.85 o
   4   1   5    62803.02    60353.25    374.91 o
   5   1   5     4538.62     4473.04     60.90 o
   6   1   5      143.15      160.31     41.06 o
   7   1   5        6.13       56.25    133.44 o
   8   1   5    23495.93    22751.41    396.43 o
   9   1   5       99.09      118.73     66.17 o
  10   1   5       86.54       47.49    174.83 o
  11   1   5       62.28      -61.49    198.34 o
  12   1   5      489.55      254.43    235.46 o
  13   1   5        9.29       83.70    261.09 o
 -12   2   5      121.01      155.90    285.55 o
 -11   2   5      106.52      125.28    243.64 o
 -10   2   5      657.55      672.13    146.34 o
  -9   2   5        8.32       41.26    126.41 o
  -8   2   5     2633.23     2905.19    134.59 o
  -7   2   5       10.46       99.19    104.21 o
  -6   2   5     6030.40     5911.76    123.53 o
  -5   2   5      393.73      338.77     77.54 o
  -4   2   5    15757.61    15539.91    341.45 o
  -3   2   5      669.20      698.90     76.25 o
  -2   2   5     6578.71     6882.51     95.09 o
  -1   2   5    18666.84    18918.32    123.71 o
   0   2   5    15192.49    15787.56    186.92 o
   1   2   5   114417.24   100007.91    150.92 o
   2   2   5     6421.51     6561.72     48.54 o
   3   2   5     6706.94     6997.06    160.78 o
   4   2   5     1050.13     1017.58     34.89 o
   5   2   5     3253.85     3214.25     75.02 o
   6   2   5       32.66       13.45     47.24 o
   7   2   5     9814.65     9631.51     97.35 o
   8   2   5      472.85      664.95    169.87 o
   9   2   5     9546.26     9498.05    129.69 o
  10   2   5      360.32      203.11    210.52 o
  11   2   5      324.99      204.80    216.70 o
  12   2   5      324.08      286.27    240.95 o
  13   2   5     1199.52     1802.41    300.47 o
 -11   3   5      320.67      382.12    226.53 o
 -10   3   5       20.37      115.95    241.17 o
  -9   3   5       15.58      -63.21    130.22 o
  -8   3   5      258.20      184.20    116.19 o
  -7   3   5     5051.33     5029.86    136.19 o
  -6   3   5     1361.84     1298.50     97.60 o
  -5   3   5    10011.67     9792.06    223.82 o
  -4   3   5       38.87       42.50     55.40 o
  -3   3   5    34794.99    34702.15    402.51 o
  -2   3   5       39.26       53.55     28.11 o
  -1   3   5    18553.46    19311.46    137.88 o
   0   3   5        4.89      -28.28     52.34 o
   1   3   5    80380.63    74048.62    367.15 o
   2   3   5     1160.13     1406.05     99.92 o
   3   3   5     3880.01     3875.39     41.18 o
   4   3   5     2023.52     2173.03     36.87 o
   5   3   5    19044.46    18489.55    376.62 o
   6   3   5    14300.49    13888.76    385.99 o
   7   3   5      786.06      812.19     65.81 o
   8   3   5     1112.45     1001.54    171.01 o
   9   3   5      159.10      -44.12    192.62 o
  10   3   5       82.95      -89.40    208.30 o
  11   3   5       33.40      -34.74    225.08 o
  12   3   5     1603.68     1472.35    225.89 o
  13   3   5      380.50      720.56    269.73 o
 -11   4   5      475.55      241.44    253.65 o
 -10   4   5      201.78      111.16    251.64 o
  -9   4   5       34.33       29.43    221.74 o
  -8   4   5      285.62      253.73    120.24 o
  -7   4   5      374.88      249.63    105.18 o
  -6   4   5     4647.33     4607.35    117.45 o
  -5   4   5       17.75       50.99     74.15 o
  -4   4   5      627.05      700.94     62.04 o
  -3   4   5     2207.83     2399.23     60.13 o
  -2   4   5    34781.14    33730.66    272.54 o
  -1   4   5     9511.46     8942.52     82.04 o
   0   4   5    65484.56    62594.71   1269.69 o
   1   4   5    21735.84    20781.92    210.64 o
   2   4   5    59145.56    57813.99    357.66 o
   3   4   5     1838.17     1906.53     25.44 o
   4   4   5    21738.78    21381.08    210.74 o
   5   4   5     2539.35     2285.93     75.35 o
   6   4   5    31854.48    30712.27   1114.78 o
   7   4   5      154.26       98.45     70.40 o
   8   4   5        8.96      -75.61     75.61 o
   9   4   5      761.37      439.25    178.39 o
  10   4   5     2764.03     2812.73    226.10 o
  11   4   5      505.05      761.63    232.91 o
  12   4   5      102.45      202.83    240.07 o
  13   4   5       50.35      -75.83    268.15 o
 -11   5   5       10.42      -50.67    292.51 o
 -10   5   5      571.83      634.08    244.70 o
  -9   5   5        9.80      -63.36    210.72 o
  -8   5   5      886.71      910.42    125.90 o
  -7   5   5      168.67      201.65    103.77 o
  -6   5   5    12055.93    12010.04    463.13 o
  -5   5   5      854.09      713.78    133.17 o
  -4   5   5      760.95      694.11     89.83 o
  -3   5   5      224.95      208.08    119.73 o
  -2   5   5    15223.10    14363.91    575.96 o
  -1   5   5     5410.21     4922.14    316.38 o
   0   5   5      790.74      909.81     61.78 o
   1   5   5    14836.36    14913.80    275.03 o
   2   5   5     1580.71     1642.27     53.16 o
   3   5   5    29156.78    28498.59    409.06 o
   4   5   5     5056.12     5360.36    180.03 o
   5   5   5    32423.23    30965.11    306.36 o
   6   5   5    21610.92    20974.56    533.07 o
   7   5   5    11056.87    10520.63    450.34 o
   8   5   5      244.97      209.84    114.57 o
   9   5   5     3182.02     3034.04    191.39 o
  10   5   5     1552.22     1532.15    192.91 o
  11   5   5     2304.37     2671.12    246.83 o
  12   5   5       52.46       64.19    247.23 o
  13   5   5        2.23       36.42    290.15 o
 -11   6   5        4.50      -35.61    264.96 o
 -10   6   5        0.48     -101.73    268.37 o
  -9   6   5     2438.93     2271.99    270.86 o
  -8   6   5       59.48       36.38    193.36 o
  -7   6   5     1322.46     1378.86    119.33 o
  -6   6   5        8.85      -24.56     55.79 o
  -5   6   5     8524.19     8114.37     92.31 o
  -4   6   5     1221.61     1270.33     72.04 o
  -3   6   5     3386.49     3367.73    144.30 o
  -2   6   5       26.31       52.19     41.40 o
  -1   6   5   118183.98   113161.49   5326.41 o
   0   6   5      623.02      743.58     86.38 o
   1   6   5     5077.79     5190.22     90.40 o
   2   6   5     2598.59     2359.28    163.04 o
   3   6   5    36239.25    36322.71    176.58 o
   4   6   5       66.36      133.27     66.61 o
   5   6   5        0.72       15.36     67.94 o
   6   6   5     5513.92     5032.78    264.83 o
   7   6   5       90.21      113.09     87.41 o
   8   6   5     1538.54     1269.27    106.00 o
   9   6   5      168.05      140.62     97.37 o
  10   6   5     2448.51     2714.85    240.54 o
  11   6   5     2427.92     2680.59    254.02 o
  12   6   5      201.93      214.03    267.38 o
  13   6   5        9.49      101.62    274.28 o
 -10   7   5       85.84       43.82    249.82 o
  -9   7   5       27.41       37.80    217.39 o
  -8   7   5     2703.47     2854.64    259.33 o
  -7   7   5       64.79       74.44     80.46 o
  -6   7   5      168.98       77.21     62.39 o
  -5   7   5       72.71       75.57     81.00 o
  -4   7   5    29360.46    27990.74    602.84 o
  -3   7   5     5653.56     5065.62     94.55 o
  -2   7   5     2049.10     2176.88     60.27 o
  -1   7   5      322.53      314.54     72.28 o
   0   7   5    17779.27    17741.63   1319.87 o
   1   7   5     6315.91     5796.09    100.81 o
   2   7   5      800.77      822.11    105.54 o
   3   7   5     2737.34     2445.52    160.97 o
   4   7   5    70161.52    70048.14    502.18 o
   5   7   5     4566.31     4631.22    106.09 o
   6   7   5    10141.17     9812.85    454.64 o
   7   7   5     1978.58     1825.24    127.92 o
   8   7   5     3593.32     3051.45    269.71 o
   9   7   5      221.53      144.32    106.96 o
  10   7   5       38.66        0.78    196.85 o
  11   7   5      247.34      111.30    250.38 o
  12   7   5       22.29       26.54    234.08 o
  13   7   5        0.25      -50.48    268.43 o
 -10   8   5      217.62      265.43    267.50 o
  -9   8   5      478.14      331.42    227.48 o
  -8   8   5      290.10      309.50    249.07 o
  -7   8   5      125.56       56.96     86.63 o
  -6   8   5       56.32        5.86     71.69 o
  -5   8   5      651.49      635.61     95.81 o
  -4   8   5      253.83      233.56     54.15 o
  -3   8   5    11096.72    10644.63    201.70 o
  -2   8   5       87.16       17.61     57.42 o
  -1   8   5     2615.33     2723.58    219.24 o
   0   8   5     2769.84     2656.73    165.06 o
   1   8   5    27334.36    27205.02    190.36 o
   2   8   5     8393.21     8371.89    118.19 o
   3   8   5     1383.75     1261.78     81.15 o
   4   8   5     1035.73     1064.21    111.71 o
   5   8   5       62.61       35.80     84.50 o
   6   8   5     3569.37     3313.70    118.55 o
   7   8   5      361.91      361.08    107.47 o
   8   8   5     5685.46     5508.53    439.71 o
   9   8   5     2405.50     2354.46    132.37 o
  10   8   5      186.10       95.79    118.23 o
  11   8   5     1751.20     1717.88    281.21 o
  12   8   5      491.36      527.36    244.88 o
  13   8   5       38.45      220.73    294.43 o
  -9   9   5      273.68      380.59    270.49 o
  -8   9   5      369.18      594.02    229.08 o
  -7   9   5      726.20      685.95    106.16 o
  -6   9   5       35.68      -14.59     96.64 o
  -5   9   5      829.13      704.14    105.63 o
  -4   9   5     6068.99     5945.99    113.93 o
  -3   9   5      830.35      862.39     61.55 o
  -2   9   5      557.71      507.95     56.60 o
  -1   9   5     2754.84     2924.07     82.16 o
   0   9   5     2168.32     2442.84    106.76 o
   1   9   5      377.04      343.01     91.69 o
   2   9   5      435.44      430.38     89.63 o
   3   9   5      786.69      705.69     39.24 o
   4   9   5     4100.94     3932.74    154.22 o
   5   9   5     1962.31     1898.44    113.93 o
   6   9   5     3169.35     3172.74    127.21 o
   7   9   5      156.61       36.12    116.87 o
   8   9   5      479.94      429.33    117.88 o
   9   9   5      623.65      672.72    128.13 o
  10   9   5      512.42      456.47    131.08 o
  11   9   5      154.98      -61.70    268.92 o
  12   9   5       71.40      -85.45    270.64 o
  13   9   5      687.63      517.39    295.95 o
  -9  10   5       26.47      129.68    281.45 o
  -8  10   5       15.13      -93.24    150.21 o
  -7  10   5      133.45      111.00    108.30 o
  -6  10   5      975.69      983.16    145.35 o
  -5  10   5      332.89      209.52    114.09 o
  -4  10   5      610.09      654.14     86.75 o
  -3  10   5     2777.76     2781.96     77.21 o
  -2  10   5     1115.80     1189.29     69.43 o
  -1  10   5     4138.25     4288.68    103.32 o
   0  10   5      353.24      324.67     73.33 o
   1  10   5    22360.57    22087.98    471.39 o
   2  10   5      145.21      115.46     77.42 o
   3  10   5     2668.98     2639.92     80.50 o
   4  10   5    13862.18    13511.72    233.57 o
   5  10   5      196.69      153.48    145.52 o
   6  10   5      108.67      157.51    120.17 o
   7  10   5     1047.28     1091.97    124.16 o
   8  10   5     1558.53     1445.64    131.93 o
   9  10   5      223.07      212.78    126.43 o
  10  10   5       31.19       17.99    144.26 o
  11  10   5       49.06       -7.13    133.78 o
  12  10   5        6.92      522.94    306.19 o
  13  10   5       30.31       32.68    287.85 o
  -8  11   5       63.57       65.64    124.44 o
  -7  11   5      276.81      229.50    122.92 o
  -6  11   5      490.74      489.78    121.54 o
  -5  11   5       88.40       20.68    119.31 o
  -4  11   5     1048.50     1074.27     96.02 o
  -3  11   5     1550.44     1732.74     97.01 o
  -2  11   5      155.04       97.41     70.43 o
  -1  11   5     1286.40     1457.13     92.71 o
   0  11   5     2817.15     2845.50    135.77 o
   1  11   5      833.64      827.52     89.94 o
   2  11   5     2975.41     2603.59     97.51 o
   3  11   5       16.32      -24.87     78.07 o
   4  11   5     2652.51     2860.50    105.58 o
   5  11   5     2814.61     2907.09    104.43 o
   6  11   5     7986.84     7314.63    121.84 o
   7  11   5      168.33      157.37     76.37 o
   8  11   5      129.57      131.52    125.24 o
   9  11   5     3931.40     4013.80    192.21 o
  10  11   5       66.24      137.05    143.94 o
  11  11   5        1.39      -19.01    139.56 o
  12  11   5      201.93      450.43    316.96 o
  13  11   5       45.85      -89.17    330.13 o
  -8  12   5      150.25       49.77    138.41 o
  -7  12   5       63.36      165.48    139.73 o
  -6  12   5      637.46      707.99    134.95 o
  -5  12   5       46.29       87.60    135.97 o
  -4  12   5      456.50      509.72    124.58 o
  -3  12   5     1521.14     1808.32    112.51 o
  -2  12   5     1882.70     1811.51    121.11 o
  -1  12   5      909.79      929.32     99.53 o
   0  12   5       21.30      -12.48     96.46 o
   1  12   5     9603.45    10382.71    135.27 o
   2  12   5     1786.06     1774.77     73.78 o
   3  12   5      252.58      188.14     94.92 o
   4  12   5      278.20      264.76     90.46 o
   5  12   5     2307.21     2420.62    110.12 o
   6  12   5      144.42      151.88     92.85 o
   7  12   5      841.42      762.68     88.15 o
   8  12   5      623.43      556.29    149.41 o
   9  12   5      376.57      317.90    158.97 o
  10  12   5      363.58      416.05    164.93 o
  11  12   5     2011.79     1792.82    164.57 o
  12  12   5       38.85       54.09    315.85 o
  -7  13   5      151.58       76.08    145.42 o
  -6  13   5      184.62      236.73    140.93 o
  -5  13   5      615.15      639.31    136.74 o
  -4  13   5        4.79       57.89    139.51 o
  -3  13   5      681.35      463.80    104.59 o
  -2  13   5      716.08      786.69    104.25 o
  -1  13   5     1927.96     2129.60    113.03 o
   0  13   5      266.35      197.48    106.72 o
   1  13   5      642.45      708.66    105.94 o
   2  13   5     4410.80     4789.38    139.43 o
   3  13   5     2861.51     3280.59    137.02 o
   4  13   5       90.73       41.87     97.14 o
   5  13   5        5.08       42.98     93.73 o
   6  13   5     4946.76     4838.23    129.75 o
   7  13   5      334.57      223.12    128.91 o
   8  13   5        4.57     -144.67    221.67 o
   9  13   5       19.19       32.49    218.24 o
  10  13   5     1105.94      959.42    164.43 o
  11  13   5       18.75      106.15    174.85 o
  12  13   5       69.78       93.71    178.33 o
  -6  14   5       21.96      -46.33    203.44 o
  -5  14   5      112.85       66.54    209.18 o
  -4  14   5      267.57      220.07    219.49 o
  -3  14   5       81.11      -10.14    146.21 o
  -2  14   5      424.55      416.44    109.88 o
  -1  14   5     1259.71     1499.67    118.62 o
   0  14   5     1274.90     1421.21    120.91 o
   1  14   5      479.14      500.42    110.33 o
   2  14   5      383.82      469.29    108.80 o
   3  14   5      492.12      374.35    111.88 o
   4  14   5     2962.67     3103.40    195.68 o
   5  14   5     1110.87     1134.60    107.57 o
   6  14   5      293.35      439.93    139.25 o
   7  14   5     1004.10      933.27    150.29 o
   8  14   5      742.16      594.35    202.49 o
   9  14   5       37.33        5.91    214.84 o
  10  14   5        3.37      -22.90    209.43 o
  11  14   5      386.99      404.02    222.52 o
  12  14   5       56.00      -10.59    225.42 o
  -5  15   5      418.54      527.28    222.90 o
  -4  15   5      207.48       34.94    237.53 o
  -3  15   5       65.17       42.10    230.64 o
  -2  15   5        4.73     -254.53    254.53 o
  -1  15   5      398.37      545.25    241.91 o
   0  15   5       19.02      -60.60    145.97 o
   1  15   5     1288.74     1405.39    167.12 o
   2  15   5       90.99      -15.53    158.81 o
   3  15   5      722.14      751.66    157.21 o
   4  15   5      336.85      370.98    152.29 o
   5  15   5     1471.11     1310.20    147.94 o
   6  15   5      238.95       54.48    135.47 o
   7  15   5      155.44      132.16    156.71 o
   8  15   5       42.15       13.05    248.65 o
   9  15   5     1607.96     1334.26    231.74 o
  10  15   5      585.55      473.28    215.98 o
  11  15   5       43.09      130.16    203.73 o
  -4  16   5      307.79      474.97    259.49 o
  -3  16   5      432.08      539.99    262.87 o
  -2  16   5      131.46      133.01    272.18 o
  -1  16   5      189.60       26.86    434.60 o
   0  16   5     2223.18     2797.14    324.00 o
   1  16   5       39.35       59.70    166.01 o
   2  16   5      551.24      837.39    178.34 o
   3  16   5        0.34      -93.41    171.66 o
   4  16   5      363.84      482.06    160.21 o
   5  16   5      280.92      147.31    145.92 o
   6  16   5     1017.73     1016.54    147.63 o
   7  16   5      258.59      255.06    166.11 o
   8  16   5      504.68      445.05    254.03 o
   9  16   5       56.06       63.22    271.63 o
  10  16   5      329.40      359.82    237.40 o
  -2  17   5      249.80      365.64    295.24 o
  -1  17   5       18.82      121.13    291.80 o
   0  17   5     1230.89     1285.54    301.86 o
   1  17   5      632.22      873.55    177.85 o
   2  17   5      605.54      642.56    192.91 o
   3  17   5      393.27      641.47    187.55 o
   4  17   5       60.41       72.41    165.57 o
   5  17   5     1242.02     1478.77    178.50 o
   6  17   5      117.70      198.36    157.53 o
   7  17   5      258.19      174.51    255.85 o
   8  17   5       21.84     -192.89    219.29 o
   9  17   5       69.33       72.25    239.26 o
  -1  18   5      171.23      159.40    313.93 o
   0  18   5       71.43      194.80    298.58 o
   1  18   5      298.99      126.94    306.52 o
   2  18   5      211.38      264.84    199.36 o
   3  18   5      410.02      403.19    191.67 o
   4  18   5       37.42       50.30    183.85 o
   5  18   5     1203.98     1532.36    168.45 o
   6  18   5      451.52      508.92    154.13 o
   7  18   5      338.26      360.73    285.94 o
   2  19   5       15.34       88.86    286.24 o
   3  19   5       33.11       63.94    189.01 o
   4  19   5      324.20      307.64    181.42 o
   5  19   5        3.10      -59.54    182.48 o
   6  19   5      236.05      322.54    450.45 o
  -5 -15   6       93.70       23.76    238.85 o
  -4 -15   6       36.33       26.22    253.22 o
  -3 -15   6        6.80     -141.29    245.06 o
  -2 -15   6       12.29     -125.29    125.29 o
  -1 -15   6      143.58        0.08    169.64 o
   0 -15   6       16.11        0.34    137.33 o
  -6 -14   6      393.34      427.94    285.92 o
  -5 -14   6       24.44       78.09    244.56 o
  -4 -14   6     1084.38     1301.10    252.06 o
  -3 -14   6     1844.73     1922.77    268.28 o
  -2 -14   6      162.92      179.99    120.92 o
  -1 -14   6      532.81      533.69    107.66 o
   0 -14   6      147.38      228.02    134.16 o
   1 -14   6      243.50      210.92    144.85 o
   2 -14   6        9.83       18.96    141.33 o
   3 -14   6       13.97       22.31    157.16 o
  -8 -13   6        4.70       39.19    228.16 o
  -7 -13   6        5.46      116.26    264.46 o
  -6 -13   6       32.55       65.32    238.63 o
  -5 -13   6       80.70      145.19    262.18 o
  -4 -13   6       32.45       16.72    245.38 o
  -3 -13   6      453.61      446.73    106.90 o
  -2 -13   6     1042.87     1039.04     99.62 o
  -1 -13   6      924.66      884.38    103.20 o
   0 -13   6      122.79       52.44    120.01 o
   1 -13   6      738.53      824.41    163.44 o
   2 -13   6     2095.21     2628.10    181.14 o
   3 -13   6       52.25      104.49    129.67 o
   4 -13   6      361.40      426.63    140.14 o
  -9 -12   6      186.19       91.44    270.11 o
  -8 -12   6      423.54      446.68    260.06 o
  -7 -12   6      227.01      260.02    270.70 o
  -6 -12   6      107.29      215.84    264.73 o
  -5 -12   6      947.05      946.75    240.90 o
  -4 -12   6     1219.84     1308.65    148.14 o
  -3 -12   6       59.09      -28.32     95.31 o
  -2 -12   6      237.66      200.39     84.65 o
  -1 -12   6       19.08       10.46     85.16 o
   0 -12   6      231.93      225.26     93.65 o
   1 -12   6      135.32        8.38    121.76 o
   2 -12   6       21.94      -18.09    117.96 o
   3 -12   6      639.41      583.31    131.13 o
   4 -12   6      417.82      303.28    130.84 o
   5 -12   6      259.26      254.47    145.33 o
 -10 -11   6       16.15       25.97    269.66 o
  -9 -11   6      706.58      896.76    268.82 o
  -8 -11   6      687.36      743.89    250.64 o
  -7 -11   6      148.07      243.93    244.37 o
  -6 -11   6      523.84      411.93    232.82 o
  -5 -11   6     3146.49     3289.79    272.48 o
  -4 -11   6      196.42      216.05    122.08 o
  -3 -11   6     1330.48     1135.22     91.44 o
  -2 -11   6     1010.79      974.62    103.68 o
  -1 -11   6     1450.16     1408.43    107.30 o
   0 -11   6      442.79      302.18     88.18 o
   1 -11   6     1357.89     1381.15     97.01 o
   2 -11   6       11.50      -32.56    113.44 o
   3 -11   6      381.99      391.47    121.03 o
   4 -11   6        0.50      -81.91    123.39 o
   5 -11   6      236.21      165.33    134.33 o
   6 -11   6       81.80      -15.70    132.38 o
 -10 -10   6       99.89      269.51    237.54 o
  -9 -10   6      288.16      337.79    209.62 o
  -8 -10   6       17.65       62.70    200.57 o
  -7 -10   6      381.44      490.86    244.01 o
  -6 -10   6     1378.25     1332.63    225.96 o
  -5 -10   6       96.36       79.15    125.45 o
  -4 -10   6     3718.12     3563.58    135.40 o
  -3 -10   6     1320.55     1175.62     86.63 o
  -2 -10   6      371.05      342.13     70.07 o
  -1 -10   6       58.31       48.28     70.69 o
   0 -10   6     3766.91     3871.51    192.75 o
   1 -10   6       53.62       56.73     85.43 o
   2 -10   6      891.17      933.30    174.24 o
   3 -10   6      328.09      228.61    106.95 o
   4 -10   6      830.74      814.26    117.37 o
   5 -10   6       16.16      -32.51    119.95 o
   6 -10   6      204.17      100.16    130.66 o
   7 -10   6        2.65      -70.48    135.45 o
 -11  -9   6       73.22      182.26    235.71 o
 -10  -9   6       35.23      -21.11    209.13 o
  -9  -9   6       46.46       40.33    234.59 o
  -8  -9   6     1064.49      962.83    238.12 o
  -7  -9   6        4.99       56.09    204.79 o
  -6  -9   6      587.83      606.29    154.48 o
  -5  -9   6      171.03      145.04    116.73 o
  -4  -9   6      633.63      730.16    113.49 o
  -3  -9   6       20.73      -18.12     70.65 o
  -2  -9   6     1027.42      928.66     66.48 o
  -1  -9   6     2909.36     2944.30     77.85 o
   0  -9   6     1320.39     1185.07     79.04 o
   1  -9   6     2213.32     2144.84     86.22 o
   2  -9   6     1367.83     1294.19     83.69 o
   3  -9   6      116.04       39.86     94.11 o
   4  -9   6        4.78      -82.98     99.96 o
   5  -9   6      845.31      756.12    108.76 o
   6  -9   6       44.23      -29.72    125.10 o
   7  -9   6      333.61      206.71    131.96 o
   8  -9   6        2.38      -29.88    149.71 o
 -11  -8   6      346.79      427.66    211.52 o
 -10  -8   6      150.25      146.82    220.05 o
  -9  -8   6      174.36      376.95    223.15 o
  -8  -8   6      781.47      938.48    224.42 o
  -7  -8   6     7516.41     8117.30    182.14 o
  -6  -8   6       94.82      350.45    118.30 o
  -5  -8   6       17.17      -51.13    107.88 o
  -4  -8   6        0.14      -22.34    105.09 o
  -3  -8   6     3656.26     3484.11    116.77 o
  -2  -8   6     1779.26     1682.71     74.91 o
  -1  -8   6       93.91      100.65     60.34 o
   0  -8   6       61.08       36.08     59.22 o
   1  -8   6      927.93      939.07     72.47 o
   2  -8   6        0.16      -55.04     67.76 o
   3  -8   6     1168.32     1036.88     95.87 o
   4  -8   6      747.73      649.68    101.06 o
   5  -8   6      784.66      729.37    110.19 o
   6  -8   6      172.67       42.02    108.43 o
   7  -8   6      611.61      584.69    119.36 o
   8  -8   6       92.92      171.07    135.96 o
   9  -8   6       27.02      123.27    149.18 o
 -10  -7   6      382.85      395.89    209.35 o
  -9  -7   6        8.49      -97.93    185.15 o
  -8  -7   6        3.04      -97.37    154.13 o
  -7  -7   6      129.70      140.20    127.65 o
  -6  -7   6     2046.12     2211.84    140.20 o
  -5  -7   6     1610.86     1647.23    117.82 o
  -4  -7   6     1262.87     1223.73    105.20 o
  -3  -7   6      822.20      863.99     98.38 o
  -2  -7   6    15973.10    15876.11    531.42 o
  -1  -7   6     1423.83     1478.70     99.80 o
   0  -7   6       92.87      177.56     67.33 o
   1  -7   6     1388.00     1304.21     67.29 o
   2  -7   6      680.49      636.21     67.82 o
   3  -7   6     1329.75     1253.80     62.22 o
   4  -7   6      116.67       58.04     82.40 o
   5  -7   6       27.24      -11.81     86.36 o
   6  -7   6      156.88       98.44    100.69 o
   7  -7   6       28.27       46.96    100.53 o
   8  -7   6      132.56      144.49    128.36 o
   9  -7   6       38.38       39.40    132.33 o
  10  -7   6       47.31      156.57    263.16 o
 -12  -6   6        3.34       30.44    338.59 o
 -11  -6   6        0.85     -191.17    292.77 o
 -10  -6   6       56.00      -75.53    161.36 o
  -9  -6   6       47.27       16.78    174.18 o
  -8  -6   6      761.56      726.33    146.06 o
  -7  -6   6       42.64       12.29    120.27 o
  -6  -6   6     1844.26     1915.74    123.84 o
  -5  -6   6        3.56      -33.25    100.58 o
  -4  -6   6     1799.76     1836.63    106.09 o
  -3  -6   6     1291.81     1248.44     94.30 o
  -2  -6   6      307.48      283.29     86.47 o
  -1  -6   6      516.54      634.57     89.39 o
   0  -6   6    12370.34    12767.12    138.80 o
   1  -6   6     3732.38     3627.29     68.99 o
   2  -6   6      147.99      115.38     55.73 o
   3  -6   6     4364.56     4500.17     91.50 o
   4  -6   6      131.13       45.46     70.58 o
   5  -6   6      152.51      162.97     78.49 o
   6  -6   6      504.53      544.15     94.76 o
   7  -6   6       19.08       23.15    105.63 o
   8  -6   6       68.99        9.24    136.03 o
   9  -6   6       67.86      140.23    124.03 o
  10  -6   6       99.69       27.80    115.91 o
 -12  -5   6       40.32       90.04    331.52 o
 -11  -5   6       79.27     -104.65    312.89 o
 -10  -5   6      250.25      263.53    147.73 o
  -9  -5   6     2789.51     2706.60    158.36 o
  -8  -5   6       55.31       11.18     87.78 o
  -7  -5   6     2182.66     1979.33    132.68 o
  -6  -5   6       19.28      -11.63     67.81 o
  -5  -5   6      711.23      662.32     68.78 o
  -4  -5   6     4886.81     4975.99    197.22 o
  -3  -5   6      271.48      293.00     86.57 o
  -2  -5   6       95.61      106.00     73.59 o
  -1  -5   6      999.93     1064.60     79.38 o
   0  -5   6     3552.00     3835.33     91.93 o
   1  -5   6     6682.83     6865.87    105.58 o
   2  -5   6       14.40       -9.66     47.43 o
   3  -5   6     1202.22     1177.32     64.40 o
   4  -5   6      424.34      403.36     68.27 o
   5  -5   6     6540.48     7016.48    222.80 o
   6  -5   6     1960.62     2055.90     85.28 o
   7  -5   6     1167.18     1143.96    107.21 o
   8  -5   6      292.60      276.34    102.21 o
   9  -5   6       47.15      -15.48    102.18 o
  10  -5   6      154.36      136.99    129.67 o
  11  -5   6      187.01       85.37    111.15 o
 -11  -4   6       37.53      170.59    259.17 o
 -10  -4   6       44.51      126.15    158.88 o
  -9  -4   6      677.87      746.81     98.97 o
  -8  -4   6      593.77      623.75     90.18 o
  -7  -4   6        6.08      -18.15     74.61 o
  -6  -4   6       69.66      -21.28     65.88 o
  -5  -4   6     3678.25     3569.66     96.30 o
  -4  -4   6    13335.66    12851.49    246.30 o
  -3  -4   6     1673.31     1737.00     47.18 o
  -2  -4   6    19119.48    19284.28    307.10 o
  -1  -4   6     3835.37     4003.47     86.53 o
   0  -4   6     3568.83     3442.26    202.42 o
   1  -4   6     8443.76     8799.22    408.26 o
   2  -4   6       16.40       46.08     58.13 o
   3  -4   6       79.05       51.44     47.31 o
   4  -4   6       13.29      -30.86     59.29 o
   5  -4   6     1506.40     1711.26     79.37 o
   6  -4   6     1929.29     2030.54     80.11 o
   7  -4   6       18.95       -1.03     84.21 o
   8  -4   6      833.77      763.50    110.05 o
   9  -4   6      131.22       95.18     96.70 o
  10  -4   6      124.90      179.28    110.41 o
  11  -4   6      148.80       29.31    123.75 o
 -12  -3   6       32.29      134.85    212.66 o
 -11  -3   6      100.65      164.67    181.75 o
 -10  -3   6       14.58      107.71    149.60 o
  -9  -3   6      859.11     1059.25    106.21 o
  -8  -3   6     1430.13     1527.75    112.59 o
  -7  -3   6      849.38      914.26    101.31 o
  -6  -3   6       13.15      -47.15     65.96 o
  -5  -3   6      217.77      208.69     59.28 o
  -4  -3   6     1427.43     1511.48     59.80 o
  -3  -3   6     3479.56     3532.18    109.29 o
  -2  -3   6       19.40       46.15     30.01 o
  -1  -3   6      315.99      278.82     17.64 o
   0  -3   6    20477.77    20693.95    381.73 o
   1  -3   6    10423.63    10299.68     96.86 o
   2  -3   6      344.54      350.66     68.58 o
   3  -3   6     4150.09     3885.56     94.35 o
   4  -3   6      189.90      253.02     50.52 o
   5  -3   6     1328.47     1325.63     64.61 o
   6  -3   6     4739.46     4836.27    125.16 o
   7  -3   6      886.10     1046.30     98.27 o
   8  -3   6      380.08      375.26     86.23 o
   9  -3   6        1.69       29.59     88.52 o
  10  -3   6       14.55      -22.81    105.14 o
  11  -3   6        7.48      -20.19    112.79 o
 -12  -2   6      226.01      292.02    270.00 o
 -11  -2   6      298.83      368.62    216.80 o
 -10  -2   6      147.81      185.80    153.64 o
  -9  -2   6       59.24       72.17    148.18 o
  -8  -2   6      944.56     1070.84    104.17 o
  -7  -2   6      407.09      283.08     77.17 o
  -6  -2   6     5331.28     5129.19    327.02 o
  -5  -2   6     1343.51     1412.65     66.18 o
  -4  -2   6     3367.36     3305.69     95.80 o
  -3  -2   6     4103.94     3972.47     70.19 o
  -2  -2   6     5917.03     6485.74    173.60 o
  -1  -2   6       38.63       66.68     26.75 o
   0  -2   6     2262.10     2348.89     60.47 o
   1  -2   6      408.05      382.61     79.98 o
   2  -2   6     3553.20     4007.45    124.85 o
   3  -2   6      309.63      351.26     65.12 o
   4  -2   6     1923.09     2038.80     84.29 o
   5  -2   6    18478.34    17966.32    161.24 o
   6  -2   6     2841.04     2840.86     84.46 o
   7  -2   6      526.82      604.96    128.72 o
   8  -2   6      163.94      184.21     75.20 o
   9  -2   6     1887.52     1867.48    148.31 o
  10  -2   6       27.70       71.26     96.41 o
  11  -2   6      557.30      603.59    139.72 o
  12  -2   6      123.17      119.06    235.07 o
 -12  -1   6        1.84       -8.39    266.79 o
 -11  -1   6        8.69       36.00    245.53 o
 -10  -1   6      426.96      440.57    163.61 o
  -9  -1   6       14.55      -49.61    142.41 o
  -8  -1   6       13.55      -31.61    127.93 o
  -7  -1   6     8152.42     9583.81    357.77 o
  -6  -1   6     2233.56     2404.69    104.36 o
  -5  -1   6     1253.03     1418.30     64.34 o
  -4  -1   6       81.42      108.59     51.08 o
  -3  -1   6     6450.75     6886.50    127.52 o
  -2  -1   6      714.02      659.60     43.12 o
  -1  -1   6    31344.23    32804.28    423.38 o
   0  -1   6      578.80      699.13     40.03 o
   1  -1   6     2007.44     2190.65     80.81 o
   2  -1   6     1425.79     1500.68    117.65 o
   3  -1   6     4484.19     4935.36     77.01 o
   4  -1   6     3341.35     3238.95    100.01 o
   5  -1   6       87.50       45.78     98.91 o
   6  -1   6     6674.61     6294.63     92.54 o
   7  -1   6      561.50      553.05     61.30 o
   8  -1   6      332.94      247.73     78.45 o
   9  -1   6      280.83      341.27     80.85 o
  10  -1   6     3475.47     3547.14    175.42 o
  11  -1   6        6.12      138.72    231.45 o
  12  -1   6      283.82      371.13    254.61 o
 -12   0   6       28.47       84.49    269.93 o
 -11   0   6       40.71      333.49    252.84 o
 -10   0   6        0.22      -93.12    153.70 o
  -9   0   6       99.17       99.85    129.12 o
  -8   0   6     1929.06     1973.52    141.10 o
  -7   0   6      885.80      857.58    112.68 o
  -6   0   6      790.63      824.19     91.00 o
  -5   0   6     4597.29     4978.90    251.55 o
  -4   0   6     2854.62     2680.50     77.58 o
  -3   0   6     2533.00     2354.88     61.19 o
  -2   0   6    79390.00    79939.21   2296.09 o
  -1   0   6    20720.56    21557.07    466.91 o
   0   0   6     8022.87     8756.28    134.05 o
   1   0   6    13130.93    13367.32    191.82 o
   2   0   6    27616.77    30139.04    487.69 o
   3   0   6      997.82     1047.95     51.83 o
   4   0   6    30873.96    30272.80    210.81 o
   5   0   6       93.57       44.92     43.68 o
   6   0   6      980.58      908.80     42.77 o
   7   0   6      220.97      166.06     62.86 o
   8   0   6       42.31      -24.73     70.82 o
   9   0   6      957.52      990.52     80.76 o
  10   0   6      292.40      347.59     84.33 o
  11   0   6      685.30      816.42    236.11 o
  12   0   6       21.66     -100.10    256.70 o
 -12   1   6      272.50      268.96    221.33 o
 -11   1   6       72.76      115.44    240.84 o
 -10   1   6      392.03      377.97    232.21 o
  -9   1   6     1924.77     2038.86    311.62 o
  -8   1   6     1622.73     1599.73    129.84 o
  -7   1   6     2343.79     2312.46    120.52 o
  -6   1   6      707.63      644.22     91.61 o
  -5   1   6     5949.14     6381.25    252.54 o
  -4   1   6     5268.94     5426.20    125.21 o
  -3   1   6    12001.61    11950.99    117.58 o
  -2   1   6     6982.50     7357.27    229.71 o
  -1   1   6    14105.97    15038.35    108.08 o
   0   1   6     5633.64     6080.04     87.79 o
   1   1   6     3510.58     3591.73     46.36 o
   2   1   6    14489.30    15248.53     83.49 o
   3   1   6   139524.59   129981.95    339.08 o
   4   1   6     3024.11     2898.64     88.54 o
   5   1   6     6166.33     6331.62    133.94 o
   6   1   6     1922.37     1842.56     73.35 o
   7   1   6    14317.22    15316.61    233.53 o
   8   1   6      726.09      964.24     71.27 o
   9   1   6     5073.90     5525.65    101.77 o
  10   1   6      197.52      240.45    103.43 o
  11   1   6      607.06      647.18    229.57 o
  12   1   6        0.13      -28.62    254.15 o
  13   1   6        0.29       15.42    272.83 o
 -11   2   6      674.38      749.71    258.45 o
 -10   2   6        3.57       94.99    226.50 o
  -9   2   6     1236.87     1202.27    134.11 o
  -8   2   6     1808.88     1724.91    129.72 o
  -7   2   6     4531.72     4309.70    275.18 o
  -6   2   6     1565.71     1573.21    100.97 o
  -5   2   6     1997.07     1736.52     78.18 o
  -4   2   6    22015.06    21880.09    412.58 o
  -3   2   6    17531.80    18086.30    232.83 o
  -2   2   6     2572.09     2787.97     65.73 o
  -1   2   6      207.46      434.53     50.17 o
   0   2   6    31000.81    32572.33    410.27 o
   1   2   6    23978.96    24208.84    108.79 o
   2   2   6    20311.08    21194.02    100.31 o
   3   2   6       54.44      159.30     71.06 o
   4   2   6     9388.21     9452.22     65.43 o
   5   2   6     1073.33     1137.86     44.19 o
   6   2   6     1230.57     1156.11     56.71 o
   7   2   6      257.23      258.62     54.41 o
   8   2   6    29454.46    30023.09    997.37 o
   9   2   6       45.72      125.98     86.83 o
  10   2   6      798.21      770.34     97.84 o
  11   2   6       33.49      -92.37    237.63 o
  12   2   6      734.43      837.82    237.41 o
  13   2   6      104.49       69.96    250.15 o
 -11   3   6      123.84       99.52    232.37 o
 -10   3   6      776.39     1056.45    254.19 o
  -9   3   6      170.87      179.83    224.72 o
  -8   3   6      753.28      849.41    125.43 o
  -7   3   6     4049.63     3686.48    127.74 o
  -6   3   6     8556.45     8254.03    225.30 o
  -5   3   6       22.08       16.43     78.91 o
  -4   3   6    25002.56    24247.85    152.53 o
  -3   3   6     1864.68     1759.31     55.11 o
  -2   3   6    24155.44    23517.72    369.62 o
  -1   3   6     1223.67     1170.45     68.34 o
   0   3   6    27338.20    27453.00   1124.21 o
   1   3   6    24001.62    24328.25    223.61 o
   2   3   6    20312.26    20316.14    103.88 o
   3   3   6     1929.62     1880.40     97.78 o
   4   3   6     3025.57     3013.66     74.82 o
   5   3   6     2833.30     2551.56     47.38 o
   6   3   6     4890.69     4660.88    196.26 o
   7   3   6     5475.30     5263.23    201.46 o
   8   3   6      319.95      343.87    158.01 o
   9   3   6      694.25      716.71     84.10 o
  10   3   6      143.85       61.67    209.02 o
  11   3   6      368.71      333.00    210.16 o
  12   3   6       79.29      -17.28    235.42 o
  13   3   6      796.90     1029.72    284.66 o
 -11   4   6      113.49      401.72    251.81 o
 -10   4   6       88.47      188.01    256.79 o
  -9   4   6        4.70      -25.75    237.95 o
  -8   4   6       20.55        9.87    201.11 o
  -7   4   6      302.00      158.19    109.47 o
  -6   4   6       37.93       -5.05     94.90 o
  -5   4   6     5696.82     5884.95    121.52 o
  -4   4   6        7.92       26.53     61.86 o
  -3   4   6    27205.52    27136.35    535.20 o
  -2   4   6    11229.60    11283.46    240.21 o
  -1   4   6    25067.67    24608.33    464.50 o
   0   4   6      123.14      345.09     62.62 o
   1   4   6   105660.62    95008.69    729.02 o
   2   4   6     5591.20     6150.83    297.22 o
   3   4   6    11206.64    11681.91    261.53 o
   4   4   6      537.94      586.31     48.60 o
   5   4   6    24765.86    24830.57    614.62 o
   6   4   6       70.44       92.70     43.18 o
   7   4   6     1612.60     1478.63     78.26 o
   8   4   6      319.55      225.23    103.23 o
   9   4   6      506.01      427.50     88.82 o
  10   4   6      321.27      172.37    209.27 o
  11   4   6        3.81       45.71    233.17 o
  12   4   6      247.20      425.65    252.55 o
  13   4   6       96.29      457.00    278.57 o
 -11   5   6      449.90      799.77    294.78 o
 -10   5   6      156.75      278.93    271.66 o
  -9   5   6      359.63      498.20    246.07 o
  -8   5   6      193.20      143.10    219.54 o
  -7   5   6     4893.42     4864.44    232.61 o
  -6   5   6     3900.95     3807.95    118.28 o
  -5   5   6     4888.36     4559.66    101.94 o
  -4   5   6     1729.97     1754.56     73.03 o
  -3   5   6     2204.67     2333.91    188.67 o
  -2   5   6      446.83      408.18    130.95 o
  -1   5   6     2053.03     1774.74     38.12 o
   0   5   6      447.01      964.19    413.36 o
   1   5   6     4183.10     4413.43    158.61 o
   2   5   6    35681.29    34708.31    117.11 o
   3   5   6       37.25       74.17     23.34 o
   4   5   6     1784.86     2023.88     65.79 o
   5   5   6     3411.34     3219.32    151.00 o
   6   5   6    32275.25    30780.54    396.87 o
   7   5   6     6268.44     5706.07    219.69 o
   8   5   6       36.10      106.32     77.91 o
   9   5   6      148.35      330.95    176.83 o
  10   5   6     1751.20     1752.97    194.09 o
  11   5   6      871.18      897.26    228.92 o
  12   5   6       21.65      139.51    209.75 o
  13   5   6       31.98      163.92    263.22 o
 -10   6   6      197.65      296.86    246.28 o
  -9   6   6       54.73      122.38    215.71 o
  -8   6   6     2044.89     2010.96    258.51 o
  -7   6   6       18.37      -30.40    186.98 o
  -6   6   6     3744.49     3656.24    123.88 o
  -5   6   6     1072.27      934.59     85.72 o
  -4   6   6     1102.13     1023.48     94.46 o
  -3   6   6     5537.69     6061.54    192.10 o
  -2   6   6    30549.00    27938.28   1729.14 o
  -1   6   6      471.49      445.33     45.53 o
   0   6   6    14308.74    15271.19    232.84 o
   1   6   6    19992.21    19651.88    647.44 o
   2   6   6     9289.65     9417.06     94.01 o
   3   6   6      983.32      983.82     61.31 o
   4   6   6     3158.38     3313.80     81.89 o
   5   6   6       41.00       59.18     67.51 o
   6   6   6      549.26      510.08    103.35 o
   7   6   6     2052.64     1876.33     70.98 o
   8   6   6      291.03      291.71     89.98 o
   9   6   6       26.35      -60.83     93.89 o
  10   6   6     1329.04     1504.34    214.42 o
  11   6   6     1301.90     1602.69    243.74 o
  12   6   6      229.36      227.15    268.44 o
  13   6   6        8.59      -37.68    231.81 o
 -10   7   6        1.14      -30.59    258.77 o
  -9   7   6      286.11      291.80    267.10 o
  -8   7   6       18.15      -26.76    243.56 o
  -7   7   6      190.23       29.53    230.76 o
  -6   7   6       44.41      -75.03     82.12 o
  -5   7   6      192.30      138.41     62.46 o
  -4   7   6        8.36       64.34     62.65 o
  -3   7   6     6069.76     5632.15     98.18 o
  -2   7   6     2285.65     2152.18     57.28 o
  -1   7   6     6994.13     7405.19    470.24 o
   0   7   6       99.68      179.52     75.89 o
   1   7   6      396.14      395.72     79.98 o
   2   7   6    25159.46    24880.61    162.04 o
   3   7   6    30362.77    30301.59    190.01 o
   4   7   6     4176.55     4415.61     95.59 o
   5   7   6       38.71       -6.01     77.95 o
   6   7   6     7240.07     7279.97    187.19 o
   7   7   6     9131.18     9074.82    741.23 o
   8   7   6     2580.57     2292.46    122.61 o
   9   7   6      229.31      156.35    103.29 o
  10   7   6       76.75      109.70    198.29 o
  11   7   6        6.77        3.42    248.27 o
  12   7   6        0.89      -25.97    256.54 o
  13   7   6      141.82      -42.30    293.98 o
 -10   8   6      160.90      184.76    286.85 o
  -9   8   6      263.91      186.76    294.38 o
  -8   8   6        4.09      -73.34    247.56 o
  -7   8   6       21.64     -111.11    118.27 o
  -6   8   6      970.27      844.83     93.38 o
  -5   8   6       16.43        8.44     97.01 o
  -4   8   6      297.52      297.28     64.90 o
  -3   8   6      474.16      456.06     53.58 o
  -2   8   6       88.13       54.44     55.58 o
  -1   8   6     1292.00     1275.74     88.42 o
   0   8   6      295.90      187.22     98.99 o
   1   8   6       33.17      -22.29     85.88 o
   2   8   6     3770.00     3817.45     98.54 o
   3   8   6     1239.49     1213.34    126.50 o
   4   8   6      696.89      698.88     87.95 o
   5   8   6     1626.22     1553.89    145.93 o
   6   8   6     1444.18     1322.76    105.43 o
   7   8   6     5481.93     5503.00    189.26 o
   8   8   6     4209.48     4021.94    152.53 o
   9   8   6     1929.70     1716.73    177.37 o
  10   8   6      455.61      481.74    121.65 o
  11   8   6      277.78      226.74    257.90 o
  12   8   6      494.48      405.76    230.07 o
  13   8   6      342.61      368.87    254.73 o
  -9   9   6      270.16      234.16    274.10 o
  -8   9   6      520.85      788.20    278.56 o
  -7   9   6       97.48       18.45    102.45 o
  -6   9   6       59.12       58.97    103.14 o
  -5   9   6     3017.97     2963.17    115.29 o
  -4   9   6     1752.68     1697.45     80.32 o
  -3   9   6     3447.26     3306.37    125.14 o
  -2   9   6     1060.53      998.83     61.27 o
  -1   9   6     1636.17     1667.50     77.55 o
   0   9   6     2269.80     2484.41    154.14 o
   1   9   6      377.85      300.78     93.80 o
   2   9   6        9.57      102.93     95.56 o
   3   9   6     2467.24     2824.10    157.14 o
   4   9   6       10.47       33.60     87.78 o
   5   9   6     1644.19     1570.02    106.25 o
   6   9   6     1905.59     1842.29    113.14 o
   7   9   6      166.52      151.76    111.05 o
   8   9   6      791.81      692.85    123.90 o
   9   9   6        2.54      -24.19    122.95 o
  10   9   6      433.80      349.58    124.37 o
  11   9   6      186.62       93.93    250.64 o
  12   9   6      444.17      396.66    241.42 o
  13   9   6      123.59       21.86    303.38 o
  -9  10   6       16.73      -21.57    270.71 o
  -8  10   6        2.97       10.73    263.09 o
  -7  10   6      179.26      181.32    110.18 o
  -6  10   6      225.54      226.69    112.17 o
  -5  10   6      138.72       63.27    114.88 o
  -4  10   6     1660.21     1643.21     87.65 o
  -3  10   6     4129.25     4385.59     82.98 o
  -2  10   6     3247.35     3339.25    124.81 o
  -1  10   6    10940.80    11378.26    208.97 o
   0  10   6     6480.10     6824.82    140.47 o
   1  10   6      480.18      479.91     82.80 o
   2  10   6    15373.65    15542.46    239.17 o
   3  10   6     9822.98     9675.92    189.73 o
   4  10   6      100.46      162.04     81.78 o
   5  10   6     2219.86     2106.91     78.75 o
   6  10   6     2274.11     2227.21     84.17 o
   7  10   6        8.02      -42.10     89.82 o
   8  10   6      249.19      265.12     91.16 o
   9  10   6      101.29       22.54    132.67 o
  10  10   6       75.60       79.06    134.02 o
  11  10   6      173.48      116.90    133.07 o
  12  10   6       57.44      -85.63    262.42 o
  13  10   6      433.46      452.83    271.84 o
  -8  11   6      545.76      641.36    195.88 o
  -7  11   6       36.48      129.76    123.31 o
  -6  11   6       42.64       91.49    118.01 o
  -5  11   6       78.16      -74.53    127.97 o
  -4  11   6     1343.85     1335.49    131.36 o
  -3  11   6     2068.11     2016.69     96.63 o
  -2  11   6      623.36      532.23     71.16 o
  -1  11   6     1367.68     1441.45     95.71 o
   0  11   6       20.57      101.31     83.24 o
   1  11   6     4360.74     4607.38    119.47 o
   2  11   6     3169.94     3161.91    101.18 o
   3  11   6     4665.89     4521.90     97.30 o
   4  11   6    14469.88    15124.66    157.59 o
   5  11   6     3979.82     4241.53    110.85 o
   6  11   6      485.48      486.72     81.85 o
   7  11   6     6589.30     6096.26    108.34 o
   8  11   6     1308.52     1073.33    101.34 o
   9  11   6       36.09       38.96    141.40 o
  10  11   6      530.99      450.16    147.26 o
  11  11   6      614.46      545.57    149.32 o
  12  11   6        7.85        4.55    288.99 o
  13  11   6       68.49      109.59    302.85 o
  -7  12   6      898.74      761.68    141.00 o
  -6  12   6        5.48      -25.81    128.73 o
  -5  12   6      129.14       67.40    136.43 o
  -4  12   6      110.42       13.78    133.35 o
  -3  12   6     4826.71     5256.77    190.12 o
  -2  12   6     1423.41     1552.97    127.73 o
  -1  12   6       49.09      -51.08     96.01 o
   0  12   6      131.58      124.06     97.99 o
   1  12   6     2094.74     2367.94    112.12 o
   2  12   6     3588.62     4054.25    190.35 o
   3  12   6      925.53     1045.02    102.48 o
   4  12   6     2594.40     2838.63    102.76 o
   5  12   6      929.95      806.17     98.11 o
   6  12   6     3754.93     3914.58    117.46 o
   7  12   6      617.02      728.55     93.05 o
   8  12   6      422.46      169.72    143.43 o
   9  12   6     1971.77     1908.01    166.22 o
  10  12   6     1710.45     1540.31    178.26 o
  11  12   6       75.85      154.44    155.96 o
  12  12   6     1132.66     1536.22    316.62 o
  -7  13   6        3.69       37.26    140.39 o
  -6  13   6      832.70      839.20    149.54 o
  -5  13   6       27.46       -4.28    139.89 o
  -4  13   6      239.86      185.39    151.03 o
  -3  13   6       15.46      -56.28    145.07 o
  -2  13   6     2639.46     2971.86    158.22 o
  -1  13   6        0.84      -67.57    108.10 o
   0  13   6     1498.80     1573.19    111.75 o
   1  13   6     1049.06     1158.74    104.22 o
   2  13   6     2961.93     3522.62    129.28 o
   3  13   6      677.27      703.15    112.44 o
   4  13   6       21.66       45.64     96.11 o
   5  13   6        4.11      124.72     93.71 o
   6  13   6       26.78       -2.71    106.78 o
   7  13   6      362.86      336.47    103.58 o
   8  13   6        7.29       82.66    202.80 o
   9  13   6      819.96      583.50    162.41 o
  10  13   6      279.76      125.52    154.62 o
  11  13   6     1278.98     1557.85    192.21 o
  12  13   6        5.39       23.54    182.56 o
  -6  14   6       16.54       64.10    153.86 o
  -5  14   6       81.01      140.96    157.95 o
  -4  14   6       12.98     -138.33    160.09 o
  -3  14   6      365.65      150.82    160.28 o
  -2  14   6       38.44     -157.04    157.04 o
  -1  14   6     2061.61     2392.04    167.06 o
   0  14   6        7.07      -58.95    117.77 o
   1  14   6      589.53      663.01    115.49 o
   2  14   6      104.47       59.46    110.22 o
   3  14   6     1563.57     1602.68    125.35 o
   4  14   6      107.28       76.64    108.98 o
   5  14   6     4395.52     4922.44    174.00 o
   6  14   6     1362.24     1900.51    110.09 o
   7  14   6      326.49      158.21    109.43 o
   8  14   6        9.12      -40.81    218.25 o
   9  14   6      233.28      240.73    231.94 o
  10  14   6        3.11      -22.44    203.11 o
  11  14   6       14.73      -92.38    193.84 o
  12  14   6        3.99      234.19    202.05 o
  -5  15   6      152.03      142.78    226.01 o
  -4  15   6        0.08       -9.67    238.03 o
  -3  15   6       13.12       54.98    252.63 o
  -2  15   6       98.61      -33.18    253.96 o
  -1  15   6        1.47      -47.42    203.98 o
   0  15   6       40.47      -40.23    120.49 o
   1  15   6       71.14       38.54    124.08 o
   2  15   6     1339.78     1500.61    128.75 o
   3  15   6      105.10       85.42    118.57 o
   4  15   6     2579.34     3018.31    135.10 o
   5  15   6       96.98      102.63    117.85 o
   6  15   6      803.61      841.53    110.40 o
   7  15   6      114.13      -17.98    125.30 o
   8  15   6     1322.25     1514.63    271.11 o
   9  15   6        2.86       40.15    227.16 o
  10  15   6     1574.94     1365.49    226.47 o
  11  15   6      216.37      234.89    248.05 o
  -4  16   6      633.63      908.87    261.52 o
  -3  16   6       13.70      122.84    267.19 o
  -2  16   6      163.64      -67.59    284.52 o
  -1  16   6      654.43      818.23    290.65 o
   0  16   6      132.65      112.00    177.32 o
   1  16   6       11.42       -0.69    162.24 o
   2  16   6        5.34       94.93    175.02 o
   3  16   6      716.80     1059.19    165.85 o
   4  16   6        5.10      -31.37    163.78 o
   5  16   6       11.97      -61.40    150.59 o
   6  16   6        0.03     -143.16    149.49 o
   7  16   6     1232.70     1192.18    144.95 o
   8  16   6      105.32      125.48    260.18 o
   9  16   6     1360.95     1187.09    274.32 o
  10  16   6        3.20      140.78    274.68 o
  -3  17   6      400.87      609.93    285.60 o
  -2  17   6        3.31      230.04    306.48 o
  -1  17   6      697.99      786.16    325.47 o
   0  17   6      183.80      573.61    316.25 o
   1  17   6     1588.65     2190.96    203.64 o
   2  17   6      103.74       24.89    175.72 o
   3  17   6      247.65      325.75    175.40 o
   4  17   6      739.46      974.98    185.17 o
   5  17   6       79.72      167.32    169.92 o
   6  17   6       54.94      -14.24    157.47 o
   7  17   6       85.62       89.81    180.73 o
   8  17   6      210.85      189.87    244.62 o
   9  17   6        5.81       -7.22    276.00 o
  -1  18   6       28.17       61.77    326.91 o
   0  18   6      450.76      613.79    458.36 o
   1  18   6        0.74      116.72    352.76 o
   2  18   6     1060.62     1183.03    196.17 o
   3  18   6      188.07      266.19    183.64 o
   4  18   6      733.02      846.42    189.62 o
   5  18   6      221.07      243.31    171.28 o
   6  18   6      961.04     1164.92    168.35 o
   7  18   6      285.53      516.09    200.78 o
   8  18   6       62.14       23.76    237.69 o
   2  19   6        8.43      -13.50    207.57 o
   3  19   6       56.18      136.48    187.70 o
   4  19   6        0.21       76.78    177.89 o
   5  19   6      298.01      552.70    191.75 o
   6  19   6       51.96      160.71    218.29 o
  -3 -15   7        1.75     -228.35    228.35 o
  -2 -15   7       98.90      114.52    154.07 o
  -5 -14   7      651.23      613.21    278.64 o
  -4 -14   7      138.46       57.88    276.78 o
  -3 -14   7      367.51      437.40    225.27 o
  -2 -14   7      996.24      940.64    103.74 o
  -1 -14   7      214.98      124.66    126.87 o
   0 -14   7      144.20       99.17    131.20 o
   1 -14   7       63.01       87.28    149.60 o
   2 -14   7        4.56       35.46    157.08 o
  -7 -13   7       47.28       33.66    275.12 o
  -6 -13   7       14.71      214.49    226.58 o
  -5 -13   7       29.33      126.33    275.90 o
  -4 -13   7      864.29      880.70    275.11 o
  -3 -13   7      597.93      833.79    145.42 o
  -2 -13   7      293.31      203.71     98.21 o
  -1 -13   7      512.96      503.03    106.25 o
   0 -13   7      935.39      953.37    132.97 o
   1 -13   7      428.78      413.37    129.99 o
   2 -13   7       63.57       94.24    128.64 o
   3 -13   7      467.95      572.09    136.80 o
  -8 -12   7      138.26      191.59    280.41 o
  -7 -12   7      101.92      148.37    273.09 o
  -6 -12   7      389.47      282.33    270.08 o
  -5 -12   7      164.11       67.81    212.82 o
  -4 -12   7      112.86      135.64    138.37 o
  -3 -12   7      402.26      501.70    143.70 o
  -2 -12   7        0.92      -14.78     84.95 o
  -1 -12   7       52.93       -6.82     98.29 o
   0 -12   7        5.60      -23.72     95.51 o
   1 -12   7      776.67      660.07    134.83 o
   2 -12   7      345.89      359.00    129.50 o
   3 -12   7       43.51      114.21    131.31 o
   4 -12   7      359.93      428.28    133.49 o
   5 -12   7      298.38      375.97    242.16 o
  -9 -11   7      108.53      204.21    283.11 o
  -8 -11   7      197.97      278.38    257.31 o
  -7 -11   7     1165.66     1260.82    276.64 o
  -6 -11   7       82.79      -30.25    252.47 o
  -5 -11   7      319.39      261.91    140.77 o
  -4 -11   7     2034.06     2358.79    151.27 o
  -3 -11   7      754.71      935.74    131.93 o
  -2 -11   7      740.31      602.81     84.68 o
  -1 -11   7       91.64       65.88     83.74 o
   0 -11   7      242.43      111.05     90.79 o
   1 -11   7        2.12     -101.25    113.06 o
   2 -11   7      385.71      298.37    109.74 o
   3 -11   7      203.58      132.64    115.62 o
   4 -11   7      110.91      144.92    132.40 o
   5 -11   7       36.94       14.88    142.50 o
   6 -11   7      138.37       84.32    135.87 o
 -10 -10   7        5.68      -17.69    224.18 o
  -9 -10   7       62.88       44.64    242.37 o
  -8 -10   7      292.34      396.20    216.50 o
  -7 -10   7       61.81      187.11    253.29 o
  -6 -10   7      429.59      362.43    244.67 o
  -5 -10   7     2580.26     2632.46    188.82 o
  -4 -10   7      181.02      185.63    133.64 o
  -3 -10   7       11.70       96.35    221.23 o
  -2 -10   7     3401.99     3100.64     86.67 o
  -1 -10   7      190.63       82.33     78.84 o
   0 -10   7        4.36      -23.18     87.84 o
   1 -10   7     1247.79     1203.74     92.24 o
   2 -10   7      921.04      890.16    113.29 o
   3 -10   7      802.65      911.08    122.06 o
   4 -10   7       56.65       70.09    113.18 o
   5 -10   7       38.89      -14.88    118.18 o
   6 -10   7        8.14       27.51    134.08 o
   7 -10   7       83.72       72.09    140.12 o
 -10  -9   7       18.96      181.15    243.97 o
  -9  -9   7       86.47       13.57    255.46 o
  -8  -9   7       71.73      130.05    247.90 o
  -7  -9   7      660.52      654.80    207.09 o
  -6  -9   7       81.63      120.10    139.09 o
  -5  -9   7      264.05      136.93    125.66 o
  -4  -9   7      217.66      235.37    121.96 o
  -3  -9   7      567.70      650.35    122.99 o
  -2  -9   7      165.64       86.23     63.64 o
  -1  -9   7      508.73      423.68     79.37 o
   0  -9   7     1823.50     1764.87     85.93 o
   1  -9   7      681.09      590.14     79.42 o
   2  -9   7       59.79       27.75     76.84 o
   3  -9   7     2784.84     2727.24    114.30 o
   4  -9   7      108.19      132.48    111.36 o
   5  -9   7       38.72       25.38    111.14 o
   6  -9   7      567.61      531.91    128.35 o
   7  -9   7      136.77      181.07    139.93 o
   8  -9   7      103.31       98.87    152.82 o
 -11  -8   7       76.13      173.02    240.94 o
 -10  -8   7      197.36      210.13    208.30 o
  -9  -8   7      371.64      152.98    239.94 o
  -8  -8   7      228.86      428.71    238.60 o
  -7  -8   7      117.22      132.34    143.50 o
  -6  -8   7     2990.96     3460.09    153.12 o
  -5  -8   7     1517.61     1505.92    134.79 o
  -4  -8   7      660.74      572.33    119.36 o
  -3  -8   7      304.76      294.42    109.80 o
  -2  -8   7      512.03      365.22     57.29 o
  -1  -8   7      226.08      154.76     62.39 o
   0  -8   7      223.87      188.66     63.98 o
   1  -8   7        9.11      -74.75     74.75 o
   2  -8   7      821.11      696.71     75.18 o
   3  -8   7       26.12      -43.38     94.50 o
   4  -8   7      163.11      107.83     99.86 o
   5  -8   7       43.69       20.70    103.19 o
   6  -8   7       20.36       17.36    113.30 o
   7  -8   7      174.70      211.41    118.26 o
   8  -8   7      235.34      296.44    148.35 o
   9  -8   7       30.99      315.71    186.98 o
 -11  -7   7        0.15      -51.88    220.78 o
 -10  -7   7      619.71      590.91    230.80 o
  -9  -7   7        2.73      -38.11    194.07 o
  -8  -7   7       54.53     -112.46    154.02 o
  -7  -7   7      186.75      172.70    131.06 o
  -6  -7   7       19.91       99.37    123.18 o
  -5  -7   7      765.96      787.84    121.27 o
  -4  -7   7     3897.07     3698.18    130.53 o
  -3  -7   7     1473.80     1495.90    113.64 o
  -2  -7   7     1107.58     1147.33    112.38 o
  -1  -7   7     3019.63     2773.45     69.25 o
   0  -7   7     1351.56     1325.42     64.00 o
   1  -7   7      449.42      358.95     67.64 o
   2  -7   7      646.92      523.66     66.54 o
   3  -7   7        9.01       10.37     62.56 o
   4  -7   7       14.04      -42.61     81.82 o
   5  -7   7       73.65       19.98     95.97 o
   6  -7   7      280.67      261.77    105.11 o
   7  -7   7      130.79      211.31    116.98 o
   8  -7   7      165.34      173.85    137.62 o
   9  -7   7        1.50       -8.04    141.89 o
 -10  -6   7      114.45      162.86    205.76 o
  -9  -6   7      322.21      401.45    158.63 o
  -8  -6   7      398.58      480.75    145.83 o
  -7  -6   7      178.38      105.07    135.77 o
  -6  -6   7      130.50      238.48    116.22 o
  -5  -6   7     3616.54     3617.91    136.46 o
  -4  -6   7      618.22      661.59    107.63 o
  -3  -6   7     1062.96      992.27    101.92 o
  -2  -6   7      862.42      723.69    101.61 o
  -1  -6   7       68.99       78.09     93.22 o
   0  -6   7     1394.86     1387.18     59.14 o
   1  -6   7     7676.06     7823.25    121.95 o
   2  -6   7     2175.25     2063.32     68.36 o
   3  -6   7     6077.32     6353.31    101.85 o
   4  -6   7     1519.64     1557.47     82.13 o
   5  -6   7      154.39      253.82     88.02 o
   6  -6   7       84.46       92.88     89.71 o
   7  -6   7      613.36      719.93    115.51 o
   8  -6   7       89.12      108.17    114.85 o
   9  -6   7        1.08      -11.37    136.32 o
  10  -6   7       82.28      176.73    123.25 o
 -11  -5   7        0.08     -136.18    291.45 o
 -10  -5   7      542.91      511.96    161.82 o
  -9  -5   7      454.59      453.72    128.92 o
  -8  -5   7      723.23      810.73     97.56 o
  -7  -5   7       18.16      -20.47     82.68 o
  -6  -5   7     1439.13     1336.59     78.08 o
  -5  -5   7     1707.75     1702.42     98.65 o
  -4  -5   7     1753.39     1930.47    155.86 o
  -3  -5   7     2350.72     2371.90    108.47 o
  -2  -5   7      986.76     1013.89     90.14 o
  -1  -5   7     2015.10     2013.61     95.24 o
   0  -5   7     5923.00     5924.28    152.48 o
   1  -5   7       28.23       45.18     79.50 o
   2  -5   7      209.26      144.74     49.62 o
   3  -5   7      914.71      896.88     63.76 o
   4  -5   7      324.26      362.42     75.33 o
   5  -5   7     3976.76     4056.03     92.47 o
   6  -5   7      377.57      490.43     84.23 o
   7  -5   7      509.58      651.59    126.39 o
   8  -5   7     1769.88     1995.43    139.81 o
   9  -5   7      663.90      821.67    117.18 o
  10  -5   7      102.55       65.21    110.18 o
 -10  -4   7       21.02      -66.34    144.42 o
  -9  -4   7      665.69      614.65    102.66 o
  -8  -4   7      276.70      248.71     88.22 o
  -7  -4   7      129.84      204.82     85.62 o
  -6  -4   7      170.23      132.15     70.76 o
  -5  -4   7     4980.63     4662.14     83.10 o
  -4  -4   7     7119.86     6713.45     82.48 o
  -3  -4   7     1891.65     1960.47     51.03 o
  -2  -4   7     1244.86     1210.66     32.34 o
  -1  -4   7       42.19       11.75     74.31 o
   0  -4   7     8849.15     8218.59    109.44 o
   1  -4   7     7102.71     7433.56    117.93 o
   2  -4   7     3420.44     3469.53    144.78 o
   3  -4   7     2438.36     2268.99     65.45 o
   4  -4   7     1141.80     1169.02     68.50 o
   5  -4   7     1708.46     1774.66     73.66 o
   6  -4   7      883.07      971.80     74.62 o
   7  -4   7      386.19      422.53     95.47 o
   8  -4   7        4.44        6.69    103.19 o
   9  -4   7      432.29      534.82    101.84 o
  10  -4   7      821.21      894.36    170.37 o
  11  -4   7       55.51      -64.54    114.83 o
 -12  -3   7        3.52      -61.61    260.81 o
 -11  -3   7      346.63      359.37    203.73 o
 -10  -3   7      700.45      885.87    167.98 o
  -9  -3   7      138.74      168.15     96.94 o
  -8  -3   7       82.26      103.37     92.48 o
  -7  -3   7       59.76       45.84     78.12 o
  -6  -3   7      149.74      102.21     67.80 o
  -5  -3   7       56.91       64.06     64.57 o
  -4  -3   7     2816.79     2644.95     76.20 o
  -3  -3   7     5123.61     4957.02     74.28 o
  -2  -3   7      300.16      292.14     35.14 o
  -1  -3   7      193.91      179.65     21.25 o
   0  -3   7    17068.62    17292.04    129.39 o
   1  -3   7    13823.22    13851.21     71.49 o
   2  -3   7    10308.04     9845.65    467.31 o
   3  -3   7      424.03      372.43     82.55 o
   4  -3   7     1921.05     1795.89     60.60 o
   5  -3   7     7552.33     7537.56    120.67 o
   6  -3   7     4582.94     4558.65    194.88 o
   7  -3   7     1063.79      914.71     89.60 o
   8  -3   7      581.09      462.24     88.16 o
   9  -3   7      465.48      416.63     93.77 o
  10  -3   7        1.37      -55.35    101.33 o
  11  -3   7       46.15      -45.23    103.90 o
 -12  -2   7       69.35      219.35    214.33 o
 -11  -2   7      551.36      791.57    234.89 o
 -10  -2   7     1151.70     1332.12    236.48 o
  -9  -2   7      431.81      442.85    149.92 o
  -8  -2   7      133.16      132.84    112.44 o
  -7  -2   7      161.46      144.08     80.26 o
  -6  -2   7     1296.47     1423.21     78.27 o
  -5  -2   7     3201.55     3006.39    121.72 o
  -4  -2   7       71.63       85.31     57.96 o
  -3  -2   7     2086.73     2006.56     59.37 o
  -2  -2   7      369.77      486.77     50.70 o
  -1  -2   7    11777.17    12381.46    287.79 o
   0  -2   7     8490.30     9030.98     58.44 o
   1  -2   7      487.96      604.18     67.18 o
   2  -2   7    11589.79    12506.34    820.46 o
   3  -2   7     6132.70     5855.24     98.49 o
   4  -2   7      978.88     1019.52     81.84 o
   5  -2   7     3583.23     3479.26     66.92 o
   6  -2   7    12558.05    13146.32    153.31 o
   7  -2   7     3002.19     3007.28     88.92 o
   8  -2   7      872.82      908.03     79.65 o
   9  -2   7       96.55       46.63     82.69 o
  10  -2   7     1213.86     1260.18     97.46 o
  11  -2   7      427.05      399.48     97.70 o
  12  -2   7      159.78       57.39    242.42 o
 -12  -1   7      138.58      150.08    235.03 o
 -11  -1   7      384.25      484.51    223.22 o
 -10  -1   7        8.20        6.95    204.42 o
  -9  -1   7      116.05      148.31    147.61 o
  -8  -1   7      155.13       97.71    119.71 o
  -7  -1   7     3730.11     4019.02    179.27 o
  -6  -1   7    20345.89    23646.63    249.61 o
  -5  -1   7     8925.53     8616.60    231.11 o
  -4  -1   7      124.57       95.04     53.81 o
  -3  -1   7     2089.93     2388.57    148.83 o
  -2  -1   7    17434.05    18351.39    196.95 o
  -1  -1   7     1790.65     1944.00     51.51 o
   0  -1   7     1014.50     1029.52     46.13 o
   1  -1   7     9285.13     9476.57     77.08 o
   2  -1   7       33.16       94.53     53.48 o
   3  -1   7      163.55      167.85     64.17 o
   4  -1   7     8799.06     8836.80    112.60 o
   5  -1   7    17455.12    17349.20    196.02 o
   6  -1   7     2323.07     2173.68     64.76 o
   7  -1   7     3433.48     3423.56     85.85 o
   8  -1   7     3197.63     3332.16    113.57 o
   9  -1   7     1487.66     1501.36     90.27 o
  10  -1   7        3.53      165.86     94.69 o
  11  -1   7     1414.37     1577.16    145.88 o
  12  -1   7      333.15      340.73    218.08 o
 -12   0   7       25.54     -121.89    218.46 o
 -11   0   7       71.00      234.52    235.24 o
 -10   0   7       37.34       46.49    229.19 o
  -9   0   7      781.72      650.54    141.53 o
  -8   0   7       37.24      -47.78    176.94 o
  -7   0   7      745.22      703.64    108.05 o
  -6   0   7     6705.63     7804.88    284.90 o
  -5   0   7     1909.50     1808.58    104.12 o
  -4   0   7     1071.94     1041.96     70.19 o
  -3   0   7     1523.76     1386.53    120.41 o
  -2   0   7    50259.76    51379.21    348.12 o
  -1   0   7   156096.48   143320.80   1277.95 o
   0   0   7    14468.99    15220.27    110.52 o
   1   0   7     1838.76     1810.52     62.48 o
   2   0   7     1038.46     1136.33     53.53 o
   3   0   7    44542.09    44022.36    173.49 o
   4   0   7      784.76      821.85     92.77 o
   5   0   7     1352.39     1108.88     97.77 o
   6   0   7     4917.84     5055.22     71.58 o
   7   0   7      341.33      299.48     57.77 o
   8   0   7       81.17       41.37     77.17 o
   9   0   7      811.52      991.62     85.16 o
  10   0   7     1255.02     1372.44     99.68 o
  11   0   7      487.04      384.65    124.20 o
  12   0   7      165.82      226.97    256.97 o
 -12   1   7       97.18      146.40    279.28 o
 -11   1   7      352.29      405.55    204.65 o
 -10   1   7        9.36       59.94    232.89 o
  -9   1   7      196.72      237.27    184.32 o
  -8   1   7     4783.83     5153.64    356.55 o
  -7   1   7     1224.87     1071.49    115.32 o
  -6   1   7      132.13       -3.96     92.82 o
  -5   1   7      232.63      216.60     78.50 o
  -4   1   7    13288.75    13579.55    284.42 o
  -3   1   7        9.40       21.22     52.83 o
  -2   1   7     3663.27     4024.03    241.20 o
  -1   1   7    15301.38    15392.97    184.47 o
   0   1   7    10300.76    10340.44    140.32 o
   1   1   7     4217.42     4441.91     46.66 o
   2   1   7    12614.80    13548.56    226.08 o
   3   1   7    23072.13    23851.53    168.90 o
   4   1   7   116345.57   107153.63    350.54 o
   5   1   7     4015.85     4076.13     66.99 o
   6   1   7      435.52      432.88     45.56 o
   7   1   7      171.22      209.35     54.73 o
   8   1   7     7112.52     7061.32     98.13 o
   9   1   7      141.98      167.84     75.24 o
  10   1   7      543.14      504.50     89.70 o
  11   1   7       66.54       35.53    216.41 o
  12   1   7       20.27      197.01    232.94 o
  13   1   7        4.43      123.65    244.16 o
 -11   2   7      228.47      218.12    265.19 o
 -10   2   7      783.59      783.63    212.11 o
  -9   2   7      335.12      376.38    193.10 o
  -8   2   7     2670.34     2761.09    199.74 o
  -7   2   7     1483.48     1544.52    118.84 o
  -6   2   7     2352.67     2416.71    338.07 o
  -5   2   7      954.61      984.45     81.71 o
  -4   2   7     2902.03     2957.90    115.45 o
  -3   2   7    26947.99    27506.73    344.02 o
  -2   2   7     5236.01     5314.72    129.27 o
  -1   2   7     1168.12     1147.56    138.77 o
   0   2   7     1021.44     1065.70     27.15 o
   1   2   7    12219.53    13324.29    175.68 o
   2   2   7      755.07      686.88     57.27 o
   3   2   7     7545.45     8138.26    120.31 o
   4   2   7     2909.24     2762.43    164.21 o
   5   2   7     1373.83     1379.30     48.60 o
   6   2   7     2611.70     2470.38     94.49 o
   7   2   7     4899.04     4853.63    156.94 o
   8   2   7       98.09      222.76     91.99 o
   9   2   7     8075.52     8217.37    208.50 o
  10   2   7      229.57      188.65     99.86 o
  11   2   7       78.30       74.96    208.68 o
  12   2   7      223.00      166.33    265.07 o
  13   2   7      269.18      282.71    287.31 o
 -11   3   7      208.57      423.90    258.74 o
 -10   3   7       64.01      154.90    250.38 o
  -9   3   7     1166.50     1336.92    242.87 o
  -8   3   7     1217.76     1279.72    222.21 o
  -7   3   7     1592.51     1722.37    110.83 o
  -6   3   7     3632.62     3350.28    158.72 o
  -5   3   7     5316.39     5018.29    181.62 o
  -4   3   7       87.19      149.40     60.67 o
  -3   3   7    29647.50    28278.08    166.15 o
  -2   3   7      181.15      172.52     34.38 o
  -1   3   7     2259.73     2303.77    107.99 o
   0   3   7      771.67      695.60     81.04 o
   1   3   7    26943.62    26849.59    270.42 o
   2   3   7     2866.24     3026.15     61.62 o
   3   3   7     8002.01     8044.99     87.86 o
   4   3   7     2838.31     3073.36     84.91 o
   5   3   7     4944.38     4683.49     58.46 o
   6   3   7       11.46       30.97     43.42 o
   7   3   7      612.32      628.18     51.23 o
   8   3   7     1174.51     1274.43     92.13 o
   9   3   7      244.46      152.02     92.01 o
  10   3   7       13.93       50.74     91.92 o
  11   3   7      575.03      345.30    215.30 o
  12   3   7      348.18      440.18    256.68 o
  13   3   7      152.11      178.79    253.90 o
 -11   4   7      239.30      304.24    265.66 o
 -10   4   7      307.64      326.12    267.11 o
  -9   4   7       57.01      118.63    238.17 o
  -8   4   7       78.62       43.37    191.82 o
  -7   4   7       62.76     -140.22    199.08 o
  -6   4   7      244.69       66.15     95.44 o
  -5   4   7      214.07      173.99     77.77 o
  -4   4   7    11989.54    11771.33    189.06 o
  -3   4   7      636.21      614.95     51.23 o
  -2   4   7     4439.73     4630.86    135.23 o
  -1   4   7     3837.65     3796.74     92.06 o
   0   4   7    18924.41    18883.94    889.45 o
   1   4   7    13188.32    13165.52    145.91 o
   2   4   7    41580.23    42106.49    264.91 o
   3   4   7      294.38      303.30     32.53 o
   4   4   7     1089.35     1100.73     56.65 o
   5   4   7     1391.62     1393.22     43.81 o
   6   4   7     7387.44     6887.84    162.86 o
   7   4   7      866.55      825.11     52.38 o
   8   4   7      815.26      711.96     48.83 o
   9   4   7     1614.91     1742.47    161.00 o
  10   4   7       33.11      -64.26    196.39 o
  11   4   7        0.19       17.96    223.46 o
  12   4   7       44.10      132.97    223.75 o
  13   4   7        7.58       42.88    225.67 o
 -11   5   7       98.42      161.34    296.63 o
 -10   5   7      411.48      822.84    287.71 o
  -9   5   7        7.69      -31.49    258.06 o
  -8   5   7        6.16      -69.42    208.35 o
  -7   5   7       73.31        4.76    211.07 o
  -6   5   7    10605.58     9764.43    263.84 o
  -5   5   7      103.81      131.07     78.04 o
  -4   5   7     1401.46     1338.52     66.67 o
  -3   5   7     4941.17     4682.79    541.76 o
  -2   5   7       56.56      113.53     31.36 o
  -1   5   7       23.33       28.45     79.37 o
   0   5   7       61.52       28.73     84.93 o
   1   5   7    31402.61    29919.80    217.01 o
   2   5   7     1307.98     1407.98     43.50 o
   3   5   7      101.99      219.18     32.69 o
   4   5   7     1486.80     1485.17     56.44 o
   5   5   7      920.06      848.52     34.10 o
   6   5   7    14706.92    13851.82    380.34 o
   7   5   7     5208.32     4785.65    165.49 o
   8   5   7      114.02       10.96     82.91 o
   9   5   7      624.13      521.35     86.18 o
  10   5   7      710.31      930.99    182.85 o
  11   5   7      259.56      412.84    231.99 o
  12   5   7      171.78      293.76    238.92 o
  13   5   7       78.88      148.94    247.65 o
 -10   6   7       70.92      115.99    227.40 o
  -9   6   7      667.22      729.46    239.71 o
  -8   6   7       78.32      139.39    250.08 o
  -7   6   7      545.73      346.12    223.25 o
  -6   6   7      387.49      509.57    210.01 o
  -5   6   7     9192.37     9289.21    254.72 o
  -4   6   7     2793.82     2873.86    176.22 o
  -3   6   7      128.84      149.39     50.93 o
  -2   6   7     2532.47     2310.30    172.11 o
  -1   6   7    39698.71    36174.76   1589.26 o
   0   6   7     8570.87     9296.43    212.42 o
   1   6   7    25364.86    26024.62    570.39 o
   2   6   7    29417.65    29600.97    167.55 o
   3   6   7     2553.12     2472.17     42.09 o
   4   6   7     4273.23     3886.15    153.01 o
   5   6   7       60.05       59.25     16.26 o
   6   6   7     5728.11     5315.60    365.85 o
   7   6   7       29.87       53.29     85.25 o
   8   6   7      624.13      527.75     90.80 o
   9   6   7     1415.72     1245.62    119.48 o
  10   6   7       99.32      115.76    198.47 o
  11   6   7     2184.35     2467.88    251.16 o
  12   6   7      329.72      285.32    235.17 o
  13   6   7        4.83      -24.94    282.89 o
 -10   7   7      155.70       41.64    294.64 o
  -9   7   7       56.08      126.88    285.29 o
  -8   7   7      373.77      315.40    218.34 o
  -7   7   7      378.34      313.21    233.24 o
  -6   7   7      150.83       92.20    104.50 o
  -5   7   7      291.32      415.61     86.54 o
  -4   7   7     2073.49     1824.55     69.97 o
  -3   7   7       23.30       -1.04    165.93 o
  -2   7   7      288.61      225.61     50.07 o
  -1   7   7      547.88      585.44     60.98 o
   0   7   7     8327.93     8702.96    121.96 o
   1   7   7    15990.16    15911.29    479.96 o
   2   7   7     2289.78     2343.26    136.38 o
   3   7   7    14456.30    14349.33    156.72 o
   4   7   7    11818.53    11402.41    322.60 o
   5   7   7     6962.46     7101.14    117.30 o
   6   7   7    11454.99    11145.71    141.34 o
   7   7   7    11612.92    11247.98    163.91 o
   8   7   7      714.00      712.41    101.27 o
   9   7   7      465.54      491.91     78.46 o
  10   7   7      154.75      292.28    194.26 o
  11   7   7      130.77      253.58    241.65 o
  12   7   7        1.03       -3.80    264.98 o
  13   7   7       28.56       71.77    272.35 o
  -9   8   7      309.37      198.93    302.33 o
  -8   8   7      267.94      159.14    235.31 o
  -7   8   7       40.68     -100.42    226.49 o
  -6   8   7       35.03      -35.11     93.11 o
  -5   8   7     1456.87     1642.01    102.01 o
  -4   8   7      280.10      334.41     63.59 o
  -3   8   7      568.64      569.93     51.50 o
  -2   8   7      364.00      359.57     50.86 o
  -1   8   7     2155.04     2362.38     99.88 o
   0   8   7      830.71      967.92     93.45 o
   1   8   7      661.50      642.73     91.39 o
   2   8   7     3445.94     3328.98    206.03 o
   3   8   7     1516.16     1469.77     79.04 o
   4   8   7    11092.52    11625.58    175.26 o
   5   8   7      923.98      835.81     93.72 o
   6   8   7     1547.75     1539.01    101.14 o
   7   8   7       42.50       11.44    101.49 o
   8   8   7     4336.62     4285.43    107.36 o
   9   8   7      603.48      409.84    113.08 o
  10   8   7      447.98      325.84    118.98 o
  11   8   7      190.58      128.36    242.82 o
  12   8   7     1292.38     1156.22    274.23 o
  13   8   7       33.65       88.91    285.10 o
  -9   9   7      115.35      166.74    311.38 o
  -8   9   7      288.22      464.67    235.50 o
  -7   9   7      318.48      179.32    135.16 o
  -6   9   7     1061.52     1123.96    113.11 o
  -5   9   7     1124.66     1218.37    116.25 o
  -4   9   7     4784.67     5047.42    144.73 o
  -3   9   7     2338.44     2264.88     64.36 o
  -2   9   7     3403.31     3040.85     78.85 o
  -1   9   7     3826.49     3827.17     87.62 o
   0   9   7     1869.74     1990.14     80.76 o
   1   9   7        2.79      -78.51     97.04 o
   2   9   7     6459.72     6172.80    132.71 o
   3   9   7        2.32      147.75    193.43 o
   4   9   7       64.26       47.33     86.67 o
   5   9   7      776.32      682.72     94.70 o
   6   9   7      140.03       63.45    104.52 o
   7   9   7     2351.37     2227.31     96.34 o
   8   9   7     1264.64     1311.82    122.81 o
   9   9   7     6174.56     6090.87    156.32 o
  10   9   7       22.51      -29.71    118.95 o
  11   9   7      250.73      175.65    217.16 o
  12   9   7        6.63      -11.03    256.92 o
  13   9   7      701.56      740.44    275.00 o
  -9  10   7        3.65      107.96    285.14 o
  -8  10   7       45.10      182.73    298.94 o
  -7  10   7       11.70      -68.68    149.90 o
  -6  10   7      441.60      355.10    121.28 o
  -5  10   7     1299.29     1266.62    120.41 o
  -4  10   7      125.80      164.85    118.07 o
  -3  10   7     3178.84     3112.50    174.27 o
  -2  10   7     1031.31      964.38     67.17 o
  -1  10   7     6693.31     7278.43    159.30 o
   0  10   7     8802.75     9526.19    236.56 o
   1  10   7     6173.06     6449.56    132.79 o
   2  10   7     9865.94    10186.13    124.15 o
   3  10   7     2281.97     2520.75     84.49 o
   4  10   7     6058.78     6339.75    113.74 o
   5  10   7       16.84       -9.69    103.92 o
   6  10   7       67.69        9.73     85.27 o
   7  10   7     2283.47     2117.05    158.84 o
   8  10   7       89.20      -16.16    136.00 o
   9  10   7       24.68       28.15    133.45 o
  10  10   7      450.86      478.83    143.69 o
  11  10   7       23.93      -49.24    243.45 o
  12  10   7        6.99     -167.03    249.60 o
  13  10   7       62.01      126.67    306.26 o
  -8  11   7        7.95       69.88    247.92 o
  -7  11   7      575.53      661.16    129.44 o
  -6  11   7       14.95       32.09    124.73 o
  -5  11   7      156.46       31.46    128.69 o
  -4  11   7        1.47      -48.03    128.52 o
  -3  11   7      185.25      127.81    119.59 o
  -2  11   7        4.25       62.19     67.25 o
  -1  11   7     2708.67     2790.14    102.34 o
   0  11   7     3750.81     4188.51    186.85 o
   1  11   7      445.90      478.10     85.63 o
   2  11   7     4273.03     4392.34    104.22 o
   3  11   7       95.46      142.99     81.35 o
   4  11   7     2561.12     2796.07    157.51 o
   5  11   7     4245.91     4432.75    116.36 o
   6  11   7     7729.83     7462.84    112.28 o
   7  11   7     5698.13     5497.53    125.02 o
   8  11   7     1090.00     1157.37    143.08 o
   9  11   7      452.63      424.34    145.84 o
  10  11   7      229.80      269.73    142.61 o
  11  11   7       42.16      -12.14    156.31 o
  12  11   7      191.74      248.57    253.66 o
  13  11   7      260.73      250.20    277.81 o
  -7  12   7        0.49       38.73    136.67 o
  -6  12   7      842.87      888.65    138.63 o
  -5  12   7      115.21      116.77    131.48 o
  -4  12   7      579.54      559.78    144.15 o
  -3  12   7      550.64      664.86    148.97 o
  -2  12   7     1504.70     1687.58    103.46 o
  -1  12   7        0.70       40.81    100.56 o
   0  12   7     1523.69     1630.16    102.71 o
   1  12   7      119.57      160.99     93.71 o
   2  12   7        7.51      -60.07    102.52 o
   3  12   7      506.97      504.17     93.12 o
   4  12   7     1667.43     1738.09    121.16 o
   5  12   7     4737.42     4947.20    205.65 o
   6  12   7     1963.22     1974.06    110.68 o
   7  12   7     4693.85     4450.40    107.92 o
   8  12   7        0.55      -46.24     83.10 o
   9  12   7      529.34      369.36    148.51 o
  10  12   7       39.84      -63.14    151.22 o
  11  12   7     2495.34     2456.59    220.34 o
  12  12   7      394.55      438.25    248.72 o
  -7  13   7      149.24      147.57    150.54 o
  -6  13   7       48.55      168.82    155.30 o
  -5  13   7      965.97     1014.46    154.01 o
  -4  13   7       85.93      -12.94    149.64 o
  -3  13   7      305.63      228.81    141.75 o
  -2  13   7        0.22      -39.15    156.39 o
  -1  13   7     4651.60     5488.28    398.47 o
   0  13   7       97.80      152.20    109.74 o
   1  13   7     2057.66     2502.07    151.63 o
   2  13   7      647.17      762.11    109.67 o
   3  13   7      684.92      668.28    106.14 o
   4  13   7      164.15      291.66    104.34 o
   5  13   7     1339.26     1509.70    124.76 o
   6  13   7      245.54      227.90    103.22 o
   7  13   7        7.67        8.67    101.57 o
   8  13   7      696.17      512.03    127.19 o
   9  13   7      237.74       79.07    160.84 o
  10  13   7     1274.29     1123.68    170.55 o
  11  13   7      206.22      255.30    170.55 o
  12  13   7      897.38      873.62    158.93 o
  -6  14   7        6.16       39.03    153.21 o
  -5  14   7        5.02      -26.88    163.82 o
  -4  14   7      349.27      301.25    165.44 o
  -3  14   7       21.31       65.65    158.29 o
  -2  14   7      539.87      748.98    160.28 o
  -1  14   7      742.87      937.74    117.98 o
   0  14   7     4194.13     4708.77    430.93 o
   1  14   7      451.36      424.95    117.39 o
   2  14   7      431.96      461.09    112.02 o
   3  14   7      180.64      106.60    110.60 o
   4  14   7     8522.39     9233.50    240.13 o
   5  14   7      239.63      372.96    108.62 o
   6  14   7     1566.45     1916.76    110.74 o
   7  14   7      144.51      157.02    108.06 o
   8  14   7       78.19      -52.15    135.51 o
   9  14   7       50.55      -87.93    238.04 o
  10  14   7        2.43       -8.42    165.89 o
  11  14   7      107.66       79.00    174.20 o
  12  14   7       75.98      104.62    183.31 o
  -5  15   7      200.34      301.58    259.81 o
  -4  15   7        3.49      -74.07    169.33 o
  -3  15   7      814.58     1013.82    180.23 o
  -2  15   7        3.14      -25.41    160.71 o
  -1  15   7       19.17      189.92    161.97 o
   0  15   7      116.54      -55.39    125.41 o
   1  15   7      952.09     1110.65    131.87 o
   2  15   7        0.15      -73.68    125.48 o
   3  15   7     1253.35     1577.02    131.73 o
   4  15   7     1124.05     1324.05    140.84 o
   5  15   7     5033.92     5174.04    163.11 o
   6  15   7       41.87      124.20    106.41 o
   7  15   7      192.36      143.19    123.81 o
   8  15   7       39.08      -83.06    155.36 o
   9  15   7     3129.63     3112.48    269.79 o
  10  15   7       31.43      135.89    244.07 o
  11  15   7      262.17      197.96    266.86 o
  -4  16   7      125.36      437.36    263.96 o
  -3  16   7      273.01      649.57    276.77 o
  -2  16   7      117.06      117.48    286.56 o
  -1  16   7      126.56      149.19    303.79 o
   0  16   7      659.56      972.92    184.51 o
   1  16   7        2.40       47.54    132.11 o
   2  16   7     2071.78     2646.26    140.71 o
   3  16   7       16.02      -18.62    137.65 o
   4  16   7       50.21        9.51    134.70 o
   5  16   7        8.57      -53.98    136.42 o
   6  16   7      155.56      163.88    121.37 o
   7  16   7       91.01       36.08    109.87 o
   8  16   7     1197.37     1271.43    282.16 o
   9  16   7        6.18       18.87    246.96 o
  10  16   7     1131.37     1057.59    294.57 o
  11  16   7       32.49       63.41    273.10 o
  -3  17   7       32.71      378.55    283.47 o
  -2  17   7      729.56     1143.00    377.37 o
  -1  17   7        2.02      101.78    321.91 o
   0  17   7      712.23      827.01    326.70 o
   1  17   7      316.29      588.85    196.19 o
   2  17   7      736.42     1118.06    196.23 o
   3  17   7       26.21       88.18    186.80 o
   4  17   7       62.44      135.37    177.55 o
   5  17   7      765.17      768.42    169.62 o
   6  17   7      211.85      151.70    164.95 o
   7  17   7      262.70      220.35    150.77 o
   8  17   7       10.56      127.15    281.67 o
   9  17   7        0.04      116.61    298.75 o
  -1  18   7      226.29      325.20    371.98 o
   0  18   7       32.00      193.83    342.79 o
   1  18   7      767.47      785.58    340.84 o
   2  18   7      219.99      161.31    196.80 o
   3  18   7     1370.37     2028.96    205.61 o
   4  18   7      448.68      482.02    181.25 o
   5  18   7      279.40      434.14    179.10 o
   6  18   7      283.71      358.92    166.50 o
   7  18   7      587.63      673.76    174.71 o
   8  18   7      349.28      462.37    296.49 o
   1  19   7        3.67      117.12    330.02 o
   2  19   7       11.27       16.56    192.37 o
   3  19   7        7.95       21.96    200.75 o
   4  19   7      183.15      225.79    185.60 o
   5  19   7       32.67       41.67    194.12 o
   6  19   7      251.96      400.38    187.11 o
   7  19   7      249.21      214.41    211.04 o
  -4 -14   8      423.14      564.66    297.87 o
  -3 -14   8      145.19      360.45    242.43 o
  -2 -14   8      167.96      214.16    128.08 o
  -1 -14   8       61.96       49.23    133.05 o
   0 -14   8      182.18      195.61    146.53 o
  -6 -13   8       13.57      -40.97    233.01 o
  -5 -13   8      393.97      455.67    292.19 o
  -4 -13   8       26.67      -62.29    267.59 o
  -3 -13   8      553.17      633.44    158.84 o
  -2 -13   8      633.25      677.73    125.23 o
  -1 -13   8      229.79      169.92    103.58 o
   0 -13   8       64.64       82.08    130.91 o
   1 -13   8      124.98      132.40    143.13 o
   2 -13   8       87.38      120.97    136.15 o
   3 -13   8      114.06       61.99    220.16 o
  -7 -12   8       99.49      157.20    286.80 o
  -6 -12   8       48.32      117.06    280.25 o
  -5 -12   8        1.15       -7.38    253.05 o
  -4 -12   8        1.42       31.51    144.48 o
  -3 -12   8       18.81       86.56    149.79 o
  -2 -12   8      193.07      209.43     94.11 o
  -1 -12   8       16.96      -16.84     96.42 o
   0 -12   8     1277.78     1154.25    112.18 o
   1 -12   8       10.49        9.02    132.92 o
   2 -12   8       96.75       49.35    129.69 o
   3 -12   8      220.85      289.42    141.00 o
   4 -12   8      232.34      306.56    136.81 o
  -8 -11   8      213.83      253.90    291.45 o
  -7 -11   8       83.00       94.53    271.00 o
  -6 -11   8      728.22      650.82    277.22 o
  -5 -11   8      300.06      261.96    141.68 o
  -4 -11   8      138.69       81.09    145.24 o
  -3 -11   8      956.95     1007.80    142.94 o
  -2 -11   8       78.35       51.17     80.33 o
  -1 -11   8      407.94      291.26     90.44 o
   0 -11   8      183.78       78.77     93.50 o
   1 -11   8       77.55      -84.24    127.46 o
   2 -11   8      112.05       55.40    115.03 o
   3 -11   8      177.63      217.13    123.91 o
   4 -11   8        1.01       14.35    136.84 o
   5 -11   8      607.41      748.50    153.15 o
  -9 -10   8        1.41      109.99    282.38 o
  -8 -10   8       14.53      -87.01    231.32 o
  -7 -10   8      416.23      416.87    267.85 o
  -6 -10   8       43.91      -27.90    257.12 o
  -5 -10   8       20.35        8.23    132.94 o
  -4 -10   8      880.71      784.81    137.31 o
  -3 -10   8      533.32      580.79    133.79 o
  -2 -10   8      359.11      276.39     74.28 o
  -1 -10   8     1344.96     1299.64     88.95 o
   0 -10   8      676.99      592.91     90.63 o
   1 -10   8      153.46      135.53     92.97 o
   2 -10   8      971.25      851.95    107.96 o
   3 -10   8       43.91       65.46    113.70 o
   4 -10   8      207.47      123.14    119.61 o
   5 -10   8       13.53       54.62    125.80 o
   6 -10   8       13.00       13.64    146.24 o
   7 -10   8       51.10       -9.69    238.87 o
 -10  -9   8       96.79      356.37    271.91 o
  -9  -9   8       34.07       45.67    250.71 o
  -8  -9   8        1.68       86.80    262.51 o
  -7  -9   8       12.42       15.97    209.42 o
  -6  -9   8       16.10       37.37    137.99 o
  -5  -9   8        2.05      -94.10    140.28 o
  -4  -9   8      113.06       90.26    120.84 o
  -3  -9   8      227.84      230.78    119.69 o
  -2  -9   8     1471.59     1388.59     74.08 o
  -1  -9   8      290.40      298.63     77.20 o
   0  -9   8       60.89        5.87     80.94 o
   1  -9   8      300.79      117.99     87.71 o
   2  -9   8     1182.11     1042.68    114.50 o
   3  -9   8        9.85      -13.54    113.15 o
   4  -9   8      206.99      167.29    110.75 o
   5  -9   8      529.31      627.10    128.26 o
   6  -9   8       64.26      107.16    128.72 o
   7  -9   8      386.22      402.43    142.94 o
 -10  -8   8        7.42      191.52    255.76 o
  -9  -8   8        4.62       44.08    237.49 o
  -8  -8   8      296.55      343.26    247.49 o
  -7  -8   8      794.20      886.79    150.76 o
  -6  -8   8      401.71      599.77    145.40 o
  -5  -8   8      356.49      398.64    129.74 o
  -4  -8   8      427.25      498.02    131.63 o
  -3  -8   8       10.78       56.52    121.03 o
  -2  -8   8        0.31       23.51     58.62 o
  -1  -8   8      237.92      167.37     67.36 o
   0  -8   8       59.22       59.07     67.15 o
   1  -8   8     1263.62     1260.18     78.66 o
   2  -8   8       89.66       85.51     79.40 o
   3  -8   8     1287.00     1146.51    102.50 o
   4  -8   8        4.04        0.88    100.34 o
   5  -8   8      222.78      270.15    114.65 o
   6  -8   8      344.89      388.11    124.42 o
   7  -8   8      206.03      301.90    124.78 o
   8  -8   8      138.31      315.91    156.87 o
 -11  -7   8        4.32       58.59    226.02 o
 -10  -7   8        1.28       17.04    195.07 o
  -9  -7   8      732.03      708.11    238.94 o
  -8  -7   8       52.55      -79.40    162.15 o
  -7  -7   8       78.10       78.12    139.71 o
  -6  -7   8     1564.42     1624.30    141.53 o
  -5  -7   8      302.14      235.38    129.75 o
  -4  -7   8      105.13      238.60    123.35 o
  -3  -7   8        9.51       29.61    109.55 o
  -2  -7   8     1795.51     1670.09    111.48 o
  -1  -7   8     1284.47     1197.86     71.50 o
   0  -7   8     1619.94     1710.19     72.71 o
   1  -7   8      513.80      503.31     66.87 o
   2  -7   8       78.92       49.09     71.75 o
   3  -7   8      554.19      514.28     90.73 o
   4  -7   8       66.80       60.42     91.76 o
   5  -7   8      231.38      243.12    100.18 o
   6  -7   8      746.59      914.63    109.74 o
   7  -7   8       60.43      156.53    118.81 o
   8  -7   8       83.16      264.55    136.14 o
   9  -7   8        0.56       35.05    171.89 o
 -10  -6   8       23.87       81.74    197.36 o
  -9  -6   8      417.04      670.57    170.28 o
  -8  -6   8      249.59      156.78    143.51 o
  -7  -6   8        0.19      -75.64    139.27 o
  -6  -6   8      175.94      136.47    125.18 o
  -5  -6   8      496.95      496.29    120.49 o
  -4  -6   8     9739.51     9870.25    227.41 o
  -3  -6   8      630.80      663.09    111.36 o
  -2  -6   8     2567.54     2588.75    118.41 o
  -1  -6   8     6134.17     6151.68    171.08 o
   0  -6   8     1121.98     1243.65     58.61 o
   1  -6   8     4256.27     4164.55     78.05 o
   2  -6   8     2083.16     1995.77     68.90 o
   3  -6   8     2022.37     1944.92     93.30 o
   4  -6   8      384.57      401.67     79.39 o
   5  -6   8     1855.19     1862.60     97.74 o
   6  -6   8      865.30     1012.02     96.43 o
   7  -6   8      250.13      368.99    128.69 o
   8  -6   8      113.18       89.55    137.31 o
   9  -6   8      196.68      237.78    153.97 o
  10  -6   8      189.31       69.22    142.54 o
 -10  -5   8       14.41        1.13    183.21 o
  -9  -5   8     2652.23     2906.45    345.95 o
  -8  -5   8      705.89      660.22    146.52 o
  -7  -5   8       13.56      -37.34    135.52 o
  -6  -5   8        2.00       34.34    125.18 o
  -5  -5   8     3419.95     3416.39    132.17 o
  -4  -5   8     3701.83     3730.23    130.07 o
  -3  -5   8     1134.05     1143.87    110.65 o
  -2  -5   8       11.51      -23.36     96.09 o
  -1  -5   8     1183.34     1098.38     98.98 o
   0  -5   8       12.88       10.73     92.33 o
   1  -5   8    19009.03    18443.46    109.42 o
   2  -5   8     3058.25     3025.84     82.25 o
   3  -5   8     6807.93     7230.95     98.58 o
   4  -5   8     5277.36     5457.85    142.38 o
   5  -5   8       42.26      122.72     79.29 o
   6  -5   8     2388.93     2517.29    106.43 o
   7  -5   8     1646.80     1909.04    146.00 o
   8  -5   8      681.20      785.58    119.70 o
   9  -5   8      173.66      207.76    159.34 o
  10  -5   8      426.32      393.02    129.27 o
 -11  -4   8        8.69      -43.85    199.59 o
 -10  -4   8       13.31       58.22    165.56 o
  -9  -4   8       37.53       -1.16    102.19 o
  -8  -4   8     1795.57     1932.93    130.06 o
  -7  -4   8      206.46      156.67     88.25 o
  -6  -4   8       42.74       33.71     74.95 o
  -5  -4   8      187.03      234.54     65.14 o
  -4  -4   8    21793.73    21214.42    608.89 o
  -3  -4   8     2681.08     2582.49     82.01 o
  -2  -4   8     1102.33     1185.70     96.41 o
  -1  -4   8      432.18      488.72     86.94 o
   0  -4   8    15241.95    15386.53    191.67 o
   1  -4   8     5135.78     5339.30    107.80 o
   2  -4   8     3948.86     3812.99    102.74 o
   3  -4   8      666.75      746.20     65.69 o
   4  -4   8     2476.98     2518.24     77.58 o
   5  -4   8      343.41      311.77     75.30 o
   6  -4   8      907.13     1084.28     80.70 o
   7  -4   8      272.80      372.05    101.36 o
   8  -4   8     2987.62     3272.69    122.69 o
   9  -4   8      795.40      843.76    114.21 o
  10  -4   8       34.33       30.03    110.52 o
  11  -4   8      107.80       38.39    117.06 o
 -11  -3   8        5.52      117.48    234.81 o
 -10  -3   8      344.81      430.01    189.48 o
  -9  -3   8      292.57      161.49    134.65 o
  -8  -3   8      100.23       79.48     93.75 o
  -7  -3   8     2408.00     2200.16    104.05 o
  -6  -3   8        4.38      -20.00     77.27 o
  -5  -3   8     1393.95     1330.17     75.05 o
  -4  -3   8     5543.03     5365.13    111.81 o
  -3  -3   8     6882.40     6776.73    190.92 o
  -2  -3   8        8.99        5.91     36.57 o
  -1  -3   8     5042.30     5030.73     51.87 o
   0  -3   8     1567.12     1587.88     28.21 o
   1  -3   8    33079.74    33063.15    271.41 o
   2  -3   8     3617.45     3594.08    203.21 o
   3  -3   8     8895.26     9176.28     85.22 o
   4  -3   8     7802.79     7630.20    161.82 o
   5  -3   8     4736.89     4810.09    168.67 o
   6  -3   8      308.02      300.34     85.80 o
   7  -3   8     2042.21     2062.03    101.67 o
   8  -3   8     1334.71     1298.56    104.78 o
   9  -3   8      365.09      403.54     94.95 o
  10  -3   8      198.48      164.53    102.92 o
  11  -3   8        7.59      -94.96    111.68 o
 -12  -2   8      172.95      173.03    256.96 o
 -11  -2   8      981.46     1021.44    227.48 o
 -10  -2   8      387.84      471.67    199.02 o
  -9  -2   8      399.14      348.41    151.99 o
  -8  -2   8       36.29      -19.26    114.48 o
  -7  -2   8      210.71      242.51    103.41 o
  -6  -2   8      619.00      575.38     80.85 o
  -5  -2   8     3107.92     2933.36     86.06 o
  -4  -2   8      127.83      155.81     65.93 o
  -3  -2   8     7111.48     7224.97     94.19 o
  -2  -2   8    12975.54    13777.01    296.09 o
  -1  -2   8        1.46      116.19     38.16 o
   0  -2   8     3041.16     3036.97     54.18 o
   1  -2   8    43131.30    42926.62    265.23 o
   2  -2   8     4463.05     4439.91     98.76 o
   3  -2   8       52.12       87.56     74.59 o
   4  -2   8     8006.30     7556.28    160.85 o
   5  -2   8     6733.50     6265.21    104.93 o
   6  -2   8     5997.29     5807.80    238.26 o
   7  -2   8     1359.87     1209.05     81.62 o
   8  -2   8     1382.14     1353.40     82.06 o
   9  -2   8     2045.21     2092.25    101.08 o
  10  -2   8       97.11       70.57     94.81 o
  11  -2   8       20.34       28.47    102.36 o
  12  -2   8      125.78       16.37    142.32 o
 -12  -1   8      102.40      256.31    272.79 o
 -11  -1   8      249.76      380.30    258.44 o
 -10  -1   8     1060.39     1138.15    230.90 o
  -9  -1   8       25.08       40.05    173.05 o
  -8  -1   8     1292.04     1354.48    125.95 o
  -7  -1   8     4374.72     4965.99    285.50 o
  -6  -1   8    19198.86    20823.89    362.26 o
  -5  -1   8     4497.64     4324.24    124.17 o
  -4  -1   8     2045.27     2150.73    110.15 o
  -3  -1   8      777.00      838.72     91.76 o
  -2  -1   8      909.69      923.46     68.49 o
  -1  -1   8     5569.97     6002.56     97.69 o
   0  -1   8     8648.36     8575.12    141.18 o
   1  -1   8      368.93      488.28     51.46 o
   2  -1   8    16107.75    15554.09    468.72 o
   3  -1   8     7495.99     7756.72    381.54 o
   4  -1   8      106.24      110.23     72.96 o
   5  -1   8       10.02       20.12     52.64 o
   6  -1   8    13976.98    13397.57    167.20 o
   7  -1   8      633.83      529.13     76.52 o
   8  -1   8        9.70       -6.11     70.01 o
   9  -1   8      696.22      757.50     85.72 o
  10  -1   8     1017.34     1176.02     95.81 o
  11  -1   8      296.25      308.63    102.57 o
  12  -1   8      195.50      191.96    225.33 o
 -11   0   8       17.18       53.51    235.61 o
 -10   0   8      115.22      117.29    197.74 o
  -9   0   8      177.73      295.57    214.75 o
  -8   0   8      113.80      110.20    170.47 o
  -7   0   8     2144.09     2714.31    265.65 o
  -6   0   8     4680.63     5264.48    126.78 o
  -5   0   8     8835.66     9744.16    206.96 o
  -4   0   8      322.85      254.73     83.06 o
  -3   0   8     7844.68     7807.01    216.28 o
  -2   0   8    44857.13    45182.25    359.84 o
  -1   0   8    38812.62    39397.46    306.09 o
   0   0   8    18441.17    19018.45    146.81 o
   1   0   8      153.45      244.01     62.02 o
   2   0   8     1868.94     1877.38     61.13 o
   3   0   8       78.84      145.91     59.50 o
   4   0   8     3123.84     3501.64     84.44 o
   5   0   8     1927.86     2123.77     95.31 o
   6   0   8     3349.95     3336.26     69.08 o
   7   0   8     1255.75     1270.11     63.07 o
   8   0   8      896.10      855.92     71.66 o
   9   0   8       67.79       48.47     77.00 o
  10   0   8      376.70      371.35     85.28 o
  11   0   8      755.04      850.16     94.47 o
  12   0   8      159.19      325.59    236.18 o
 -11   1   8        8.34      343.00    257.97 o
 -10   1   8        5.79      -16.62    202.62 o
  -9   1   8     1326.64     1444.26    216.10 o
  -8   1   8      235.09      302.69    195.66 o
  -7   1   8        3.42      -62.69    107.10 o
  -6   1   8        0.29      -98.33     99.47 o
  -5   1   8      816.68      752.31     86.69 o
  -4   1   8       96.42       89.15     63.84 o
  -3   1   8       63.28       30.11     75.16 o
  -2   1   8     6741.69     6909.38    305.92 o
  -1   1   8    31077.06    31811.66    641.58 o
   0   1   8    17019.56    17873.43    270.24 o
   1   1   8      237.53      334.78     36.19 o
   2   1   8     4278.40     4609.34     70.58 o
   3   1   8    75201.77    73849.71    217.21 o
   4   1   8     4122.82     4542.82    112.58 o
   5   1   8     5832.44     5853.20    123.07 o
   6   1   8       77.69       72.44     38.35 o
   7   1   8     1467.11     1456.83     63.96 o
   8   1   8      489.08      465.74     63.21 o
   9   1   8      160.31      137.49     71.31 o
  10   1   8       97.76       50.63     80.15 o
  11   1   8      589.35      568.02    132.92 o
  12   1   8        7.89       93.33    264.18 o
 -11   2   8        6.93      101.77    239.54 o
 -10   2   8       12.07      136.91    217.86 o
  -9   2   8      846.39      788.97    225.65 o
  -8   2   8     2105.27     2358.06    217.46 o
  -7   2   8     2844.38     2662.54    190.88 o
  -6   2   8       18.65      -36.70     89.76 o
  -5   2   8      735.40      919.61     84.26 o
  -4   2   8     4590.82     4647.97    192.45 o
  -3   2   8     3803.13     3800.43     74.95 o
  -2   2   8      980.33     1078.47     78.47 o
  -1   2   8    10896.44    10640.57    349.72 o
   0   2   8      111.00       83.65     55.92 o
   1   2   8     2874.47     2877.55     42.71 o
   2   2   8      549.82      592.15     65.91 o
   3   2   8        2.15       29.54     64.25 o
   4   2   8     7662.53     8105.34    203.87 o
   5   2   8     2758.32     2906.86     74.31 o
   6   2   8      459.81      462.32     44.42 o
   7   2   8       11.30       56.79     50.96 o
   8   2   8     7395.11     7273.81    170.72 o
   9   2   8      155.73      137.41     77.53 o
  10   2   8      389.08      305.94     88.99 o
  11   2   8       42.51       55.89    124.60 o
  12   2   8       87.80       92.02    256.23 o
  13   2   8       62.13       86.43    252.92 o
 -11   3   8       92.90      579.66    282.12 o
 -10   3   8       37.20       76.92    237.19 o
  -9   3   8        1.50       90.62    220.40 o
  -8   3   8     2614.01     2693.03    236.11 o
  -7   3   8     2037.19     1759.99    186.11 o
  -6   3   8      188.54      149.47    153.79 o
  -5   3   8        8.02      -36.65     75.25 o
  -4   3   8    20132.93    21461.45    364.63 o
  -3   3   8      741.79      716.01     58.60 o
  -2   3   8     4984.63     5133.05    109.14 o
  -1   3   8     1472.89     1702.37    123.19 o
   0   3   8     3947.01     4506.89     93.37 o
   1   3   8      369.77      377.07     34.09 o
   2   3   8     4497.40     4646.47     70.97 o
   3   3   8     5504.37     5580.16     62.40 o
   4   3   8    16861.09    17256.42    247.60 o
   5   3   8     5129.96     5417.17    136.21 o
   6   3   8     6936.79     7005.52    224.10 o
   7   3   8      790.81      755.14     48.96 o
   8   3   8      415.86      406.87     65.56 o
   9   3   8      135.22       98.62     72.43 o
  10   3   8      439.60      420.24    105.47 o
  11   3   8       34.13       56.91    233.14 o
  12   3   8       65.21       65.28    246.69 o
  13   3   8      245.45      332.13    259.26 o
 -11   4   8      106.18      301.22    290.00 o
 -10   4   8      236.49      240.54    264.13 o
  -9   4   8       69.85       63.61    253.11 o
  -8   4   8      211.23      261.91    214.52 o
  -7   4   8       33.52      -77.51    211.35 o
  -6   4   8      103.87      -81.54    188.95 o
  -5   4   8       71.91      144.15     76.84 o
  -4   4   8      248.93      216.34     62.83 o
  -3   4   8    25412.98    25417.90    406.85 o
  -2   4   8      446.75      463.50     27.90 o
  -1   4   8    25206.94    24292.59   1021.13 o
   0   4   8     1838.13     1821.69     81.84 o
   1   4   8    31055.61    29866.37    138.65 o
   2   4   8    13088.06    14266.78    110.59 o
   3   4   8       36.99       93.99     35.97 o
   4   4   8        9.58       44.44     36.25 o
   5   4   8     1972.72     1979.96     49.27 o
   6   4   8     5452.25     5496.83     82.41 o
   7   4   8       25.77       45.72     42.99 o
   8   4   8     1624.46     1514.19     61.55 o
   9   4   8     2004.37     2003.53     96.98 o
  10   4   8      909.55      822.06     99.14 o
  11   4   8     1153.62     1269.73    227.46 o
  12   4   8       23.12      137.42    259.12 o
  13   4   8      203.82      370.60    273.73 o
 -10   5   8      195.39      174.59    272.41 o
  -9   5   8      533.59      699.26    265.80 o
  -8   5   8     1678.95     1663.38    237.67 o
  -7   5   8      107.71      -90.39    217.04 o
  -6   5   8      511.03      487.09    192.70 o
  -5   5   8     2237.88     2050.30    198.25 o
  -4   5   8    11068.57    10256.56    503.83 o
  -3   5   8     5167.63     4820.60    137.16 o
  -2   5   8      664.74      621.80     42.30 o
  -1   5   8     1090.13      978.41    109.51 o
   0   5   8     4577.04     4744.91    259.81 o
   1   5   8     1698.46     1731.01     36.77 o
   2   5   8    30126.16    28796.39    356.81 o
   3   5   8      225.50      294.26     36.77 o
   4   5   8    34147.36    32888.54    287.42 o
   5   5   8      571.54      566.62     38.02 o
   6   5   8    11011.84    10495.23    150.88 o
   7   5   8     4177.71     3841.03    172.38 o
   8   5   8      214.69      271.29     62.40 o
   9   5   8       67.99       72.28     82.22 o
  10   5   8      179.44      174.50     92.26 o
  11   5   8     1069.28     1165.48    213.24 o
  12   5   8       70.43      215.51    240.64 o
  13   5   8      142.49      114.49    263.79 o
 -10   6   8       72.13      162.49    253.97 o
  -9   6   8      304.27      241.29    237.44 o
  -8   6   8       85.64      -25.36    253.64 o
  -7   6   8      461.67      403.63    230.46 o
  -6   6   8     1567.69     1714.03    226.23 o
  -5   6   8       65.34      183.00    189.60 o
  -4   6   8     2107.81     2172.25    203.47 o
  -3   6   8    27043.37    24859.63   1269.64 o
  -2   6   8     1211.59     1057.49     38.92 o
  -1   6   8     1202.24     1388.11    158.85 o
   0   6   8     1495.54     1916.13    200.41 o
   1   6   8    26158.39    26499.28    309.87 o
   2   6   8     5096.86     5319.05    103.78 o
   3   6   8     4956.35     4946.25     56.96 o
   4   6   8      349.67      324.94     35.00 o
   5   6   8      110.07      131.08     28.31 o
   6   6   8     1206.02     1225.10     54.54 o
   7   6   8     1750.62     1757.79     94.93 o
   8   6   8     1644.86     1515.14     72.26 o
   9   6   8     2103.50     1932.08    102.42 o
  10   6   8      958.54      933.25    260.34 o
  11   6   8     1192.09     1318.46    224.87 o
  12   6   8      337.68      447.48    241.38 o
  13   6   8      204.01      165.53    238.40 o
 -10   7   8       31.11      210.31    297.23 o
  -9   7   8       27.66      117.72    296.33 o
  -8   7   8      141.20       95.75    219.92 o
  -7   7   8       66.30      -27.59    231.03 o
  -6   7   8     1638.38     1385.43    205.70 o
  -5   7   8      404.93      461.29     89.32 o
  -4   7   8      603.92      630.28    110.74 o
  -3   7   8       78.40      -42.32    179.55 o
  -2   7   8     2391.49     2015.16    184.64 o
  -1   7   8     9322.05     8570.78    720.39 o
   0   7   8     4908.60     5110.20    195.95 o
   1   7   8      371.97      404.12     85.08 o
   2   7   8    25815.83    24607.07    323.56 o
   3   7   8      912.34     1088.82     71.14 o
   4   7   8     2816.60     2916.99     89.63 o
   5   7   8       74.95       57.79     81.46 o
   6   7   8     6126.41     6007.01    122.18 o
   7   7   8       17.93      243.98    135.34 o
   8   7   8     1447.32     1373.10     76.74 o
   9   7   8      151.02       81.14     71.47 o
  10   7   8       98.69      201.82    181.70 o
  11   7   8      897.05      865.24    222.02 o
  12   7   8       35.95       18.20    222.46 o
  13   7   8       66.90       70.91    280.68 o
  -9   8   8      231.03      105.36    302.45 o
  -8   8   8      135.87      121.45    265.90 o
  -7   8   8      124.84      -35.66    225.87 o
  -6   8   8      990.86      828.01    129.59 o
  -5   8   8      148.57      130.86     92.99 o
  -4   8   8      507.16      583.21     69.59 o
  -3   8   8     1060.10     1078.37     69.04 o
  -2   8   8     1708.77     1534.52     65.94 o
  -1   8   8     3710.35     3411.61    278.50 o
   0   8   8     2489.12     2774.72    120.94 o
   1   8   8     6427.27     6544.26    195.59 o
   2   8   8       36.74       42.45     92.84 o
   3   8   8      681.90      625.16     76.73 o
   4   8   8    13097.74    12869.26    143.25 o
   5   8   8     9844.30     9980.53    179.82 o
   6   8   8       11.86       18.71     98.63 o
   7   8   8     4718.42     4424.49     95.51 o
   8   8   8     1130.34     1251.29     85.23 o
   9   8   8     1413.67     1280.58     84.12 o
  10   8   8       83.59      123.85    116.78 o
  11   8   8      577.75      530.59    210.66 o
  12   8   8       99.17       50.03    256.19 o
  13   8   8      141.91       -7.94    278.89 o
  -9   9   8      277.49      166.47    319.42 o
  -8   9   8     1067.90     1047.45    270.37 o
  -7   9   8      294.71      288.68    237.01 o
  -6   9   8      287.32      207.15    106.94 o
  -5   9   8     2431.65     2668.46    122.86 o
  -4   9   8     1725.19     1868.72     86.95 o
  -3   9   8      778.19      822.24     76.77 o
  -2   9   8      398.68      385.69     76.14 o
  -1   9   8     2660.91     2784.37     68.54 o
   0   9   8       41.99      109.39     69.56 o
   1   9   8     2838.81     2941.21     85.99 o
   2   9   8     2431.10     2406.83     78.52 o
   3   9   8     1878.36     2189.72    228.09 o
   4   9   8     5925.82     5480.84    203.08 o
   5   9   8     5712.71     5612.33    289.72 o
   6   9   8     1674.04     1548.86     88.01 o
   7   9   8     1008.71      929.64     90.72 o
   8   9   8     1975.73     1843.25     97.18 o
   9   9   8     3292.06     3099.24    105.42 o
  10   9   8     3066.93     3104.88    151.03 o
  11   9   8      146.13      105.19    236.14 o
  12   9   8      558.41      412.07    275.68 o
  13   9   8      102.08      158.85    291.49 o
  -8  10   8       26.97       12.34    273.16 o
  -7  10   8      575.27      629.61    291.31 o
  -6  10   8      201.24      103.33    124.08 o
  -5  10   8       35.31      -70.52    121.91 o
  -4  10   8     1726.55     1643.90    131.25 o
  -3  10   8     6566.22     6933.22    176.60 o
  -2  10   8     1889.52     2088.45    145.40 o
  -1  10   8     4356.86     4491.60    186.93 o
   0  10   8     2910.74     3153.67     97.58 o
   1  10   8     6587.81     7013.43    159.00 o
   2  10   8     2765.93     3005.77    107.33 o
   3  10   8     4133.39     4078.96     95.88 o
   4  10   8      755.05      726.13    118.83 o
   5  10   8        0.91      -18.54     82.89 o
   6  10   8     1055.72     1069.26    120.55 o
   7  10   8      216.55      106.98     96.18 o
   8  10   8        0.06      -88.33     95.84 o
   9  10   8     3948.74     3561.36    198.55 o
  10  10   8      965.19     1068.32    137.15 o
  11  10   8      155.93     -147.97    259.15 o
  12  10   8      129.94      -82.26    281.73 o
  13  10   8      657.11      563.01    254.71 o
  -8  11   8      396.87      538.43    311.58 o
  -7  11   8        3.06      176.33    160.57 o
  -6  11   8      247.82      235.62    125.23 o
  -5  11   8       45.55      -79.76    137.97 o
  -4  11   8        2.19      -48.82    125.25 o
  -3  11   8      282.97      353.50     95.62 o
  -2  11   8     1799.95     1831.89    102.11 o
  -1  11   8     1413.46     1651.44    166.38 o
   0  11   8      248.46      392.36     94.08 o
   1  11   8     8107.76     8876.09    125.59 o
   2  11   8    14430.08    14699.65    505.67 o
   3  11   8     1854.78     1851.16     95.77 o
   4  11   8      843.26      882.80     79.43 o
   5  11   8     2869.37     2727.68    109.93 o
   6  11   8     5011.41     5146.33    234.09 o
   7  11   8     2167.51     2083.11    120.66 o
   8  11   8     2282.38     2265.40    112.61 o
   9  11   8      340.87      327.16    106.68 o
  10  11   8       48.53      107.03    147.90 o
  11  11   8      269.70      234.47    155.49 o
  12  11   8       45.36     -200.23    290.50 o
  13  11   8       12.33       96.75    306.87 o
  -7  12   8      710.30      793.91    144.54 o
  -6  12   8      145.07      163.26    139.44 o
  -5  12   8      156.01      -53.27    143.94 o
  -4  12   8       34.31      -25.47    136.56 o
  -3  12   8     1287.44     1477.27    147.17 o
  -2  12   8        0.25      100.54    100.64 o
  -1  12   8     1929.40     2390.97    181.69 o
   0  12   8        0.26       73.96     92.61 o
   1  12   8     1713.22     1730.97    116.48 o
   2  12   8     3484.46     3567.53    109.95 o
   3  12   8     1803.84     1780.27    105.20 o
   4  12   8     1085.62     1167.74     94.73 o
   5  12   8     2123.34     2036.79    113.98 o
   6  12   8     7375.11     7063.43    133.58 o
   7  12   8     3565.76     3447.02    104.05 o
   8  12   8     1537.56     1409.39     94.91 o
   9  12   8       65.10       63.61    151.62 o
  10  12   8     1527.70     1504.10    168.97 o
  11  12   8      301.89      217.55    150.17 o
  12  12   8      589.87      552.84    309.42 o
  -7  13   8        9.84       10.13    144.06 o
  -6  13   8      719.47      791.51    148.10 o
  -5  13   8     1310.36     1603.07    160.00 o
  -4  13   8      413.92      410.77    156.51 o
  -3  13   8        4.21      -73.30    160.53 o
  -2  13   8     1680.30     2151.40    116.72 o
  -1  13   8     1628.37     1869.79    149.30 o
   0  13   8     2940.00     3703.15    358.58 o
   1  13   8       22.94       51.15    103.49 o
   2  13   8      281.01      317.35    108.40 o
   3  13   8       67.93       19.65     98.58 o
   4  13   8      559.00      675.19     98.63 o
   5  13   8        6.69       95.57     92.34 o
   6  13   8      404.44      310.39    110.39 o
   7  13   8     4674.86     4954.35    138.13 o
   8  13   8        1.59      -32.07     96.68 o
   9  13   8      164.90       52.47    152.64 o
  10  13   8      437.53      443.08    171.56 o
  11  13   8     1588.70     1536.64    175.68 o
  12  13   8       35.89       83.65    170.58 o
  -6  14   8        3.87      -20.74    158.74 o
  -5  14   8      138.51      179.31    162.61 o
  -4  14   8      663.24      660.64    166.69 o
  -3  14   8      135.26       88.86    159.15 o
  -2  14   8        2.17      152.88    157.11 o
  -1  14   8     2172.55     2589.86    265.42 o
   0  14   8     6534.47     8013.58    553.48 o
   1  14   8     2983.06     3896.70    407.11 o
   2  14   8      311.70      375.78    113.46 o
   3  14   8     2031.18     2243.64    126.81 o
   4  14   8     1234.57     1533.18    122.42 o
   5  14   8     6180.21     7030.13    134.53 o
   6  14   8      105.63      163.64     94.01 o
   7  14   8      109.28      140.55    119.06 o
   8  14   8        2.07       -2.79    113.62 o
   9  14   8        1.41      -72.17    247.43 o
  10  14   8       29.69      115.22    159.87 o
  11  14   8       14.90      -32.56    186.03 o
  12  14   8      395.68      434.68    191.19 o
  -5  15   8      190.11      257.68    208.29 o
  -4  15   8       10.64      108.85    186.72 o
  -3  15   8      191.92      219.07    168.41 o
  -2  15   8      400.64      549.45    176.07 o
  -1  15   8       88.58      230.70    158.75 o
   0  15   8      199.95      320.88    128.94 o
   1  15   8      786.46      888.68    129.61 o
   2  15   8      365.37      457.35    121.05 o
   3  15   8       23.66      -15.17    123.67 o
   4  15   8     5146.34     6018.14    454.26 o
   5  15   8     2361.54     2681.12    134.55 o
   6  15   8     2301.33     2658.71    125.84 o
   7  15   8      827.30      779.76    123.12 o
   8  15   8      677.76      684.64    122.93 o
   9  15   8       46.78       21.52    260.29 o
  10  15   8     1432.31     1378.34    285.92 o
  11  15   8       47.83       35.86    235.55 o
  -4  16   8      538.72     1064.93    271.41 o
  -3  16   8        8.17      -22.67    323.61 o
  -2  16   8       12.96      155.74    184.80 o
  -1  16   8       34.49      200.09    182.15 o
   0  16   8      687.53      801.62    140.68 o
   1  16   8        7.62      -53.83    133.76 o
   2  16   8        5.66        0.11    136.53 o
   3  16   8      484.79      644.71    134.63 o
   4  16   8      164.46       97.21    131.97 o
   5  16   8       31.15      -19.07    133.10 o
   6  16   8       17.01       47.83    121.77 o
   7  16   8       48.24       98.72    112.53 o
   8  16   8       29.86     -173.52    173.52 o
   9  16   8     1776.19     1825.19    249.84 o
  10  16   8       25.63      -70.73    243.63 o
  11  16   8       95.56      125.68    223.09 o
  -3  17   8      857.79     1569.50    294.12 o
  -2  17   8        3.42       51.68    324.50 o
  -1  17   8      282.88      355.69    330.32 o
   0  17   8      349.11      660.98    323.15 o
   1  17   8      918.00     1337.27    191.62 o
   2  17   8       43.54       95.06    182.42 o
   3  17   8      255.95      556.14    186.92 o
   4  17   8      549.65      689.64    164.18 o
   5  17   8      414.68      432.30    163.47 o
   6  17   8      309.98       82.77    166.27 o
   7  17   8       21.29      -59.03    158.52 o
   8  17   8        3.57       65.64    185.07 o
   9  17   8       31.81      -64.97    267.19 o
  10  17   8       14.83      184.96    305.12 o
  -1  18   8        2.09      188.96    351.92 o
   0  18   8      101.27      -65.83    355.46 o
   1  18   8      118.76      166.66    192.08 o
   2  18   8     1524.43     2186.16    249.33 o
   3  18   8      385.16      663.11    205.34 o
   4  18   8      159.30      224.95    177.60 o
   5  18   8      800.64     1034.73    182.91 o
   6  18   8      210.16      131.61    170.37 o
   7  18   8      343.31      222.08    170.89 o
   8  18   8      184.34      282.41    204.56 o
   1  19   8       51.93      131.43    346.65 o
   2  19   8        0.43      151.35    204.15 o
   3  19   8       78.48      293.74    212.38 o
   4  19   8       18.03       85.86    189.71 o
   5  19   8        2.29       17.81    194.44 o
   6  19   8      277.18      356.43    185.95 o
   7  19   8      561.53      532.33    219.25 o
  -5 -13   9       31.97      -65.23    292.71 o
  -4 -13   9      551.63      531.17    263.93 o
  -3 -13   9        4.21      159.95    164.43 o
  -2 -13   9       93.62       94.62    168.44 o
  -1 -13   9       65.51       17.62    108.09 o
   0 -13   9       68.16       58.93    126.39 o
   1 -13   9        7.33       45.94    135.82 o
  -6 -12   9        0.51       46.94    298.86 o
  -5 -12   9       72.09      184.05    273.44 o
  -4 -12   9      145.02      179.56    174.49 o
  -3 -12   9        4.53       93.81    153.42 o
  -2 -12   9        0.43      -68.64    115.45 o
  -1 -12   9       53.40       51.72    103.82 o
   0 -12   9        5.11     -103.85    123.91 o
   1 -12   9      464.28      411.69    135.97 o
   2 -12   9        8.77       36.45    126.59 o
   3 -12   9       28.33       39.84    138.92 o
  -8 -11   9       29.41     -108.79    296.85 o
  -7 -11   9      294.58      398.33    278.71 o
  -6 -11   9        2.26      116.17    288.73 o
  -5 -11   9       82.78       22.04    153.70 o
  -4 -11   9      276.38      301.64    143.20 o
  -3 -11   9       41.62       35.86    147.34 o
  -2 -11   9     1776.32     1824.92    117.45 o
  -1 -11   9      236.65      217.62     91.63 o
   0 -11   9      181.12      132.45    102.27 o
   1 -11   9       75.78       32.37    129.26 o
   2 -11   9        1.08     -112.67    122.26 o
   3 -11   9        1.52      -49.88    129.00 o
   4 -11   9       44.67       72.36    146.36 o
   5 -11   9       44.06       64.88    234.28 o
  -9 -10   9       59.77      156.83    280.39 o
  -8 -10   9       28.68       27.95    270.55 o
  -7 -10   9      547.50      526.52    285.43 o
  -6 -10   9      733.54      846.59    278.39 o
  -5 -10   9      125.15       49.72    140.84 o
  -4 -10   9       24.02      -10.38    145.75 o
  -3 -10   9       16.98        7.63    146.74 o
  -2 -10   9     1283.55     1226.71    105.58 o
  -1 -10   9      299.36      299.75     84.01 o
   0 -10   9       68.57       84.71     88.63 o
   1 -10   9      637.97      573.51     97.13 o
   2 -10   9        8.52      -46.48    110.79 o
   3 -10   9     1526.26     1656.97    128.35 o
   4 -10   9      116.32      166.36    124.71 o
   5 -10   9       34.53      124.77    128.88 o
   6 -10   9       10.34       45.34    150.85 o
  -9  -9   9       91.81       41.52    216.37 o
  -8  -9   9        4.49       66.67    254.86 o
  -7  -9   9        2.58      -19.62    211.86 o
  -6  -9   9       97.12      183.42    156.80 o
  -5  -9   9       63.49      -52.47    152.63 o
  -4  -9   9       24.81      -22.59    144.15 o
  -3  -9   9      272.99      302.15    133.50 o
  -2  -9   9      778.00      703.92     91.46 o
  -1  -9   9     1345.33     1408.11     83.15 o
   0  -9   9      173.96      186.47     80.03 o
   1  -9   9      213.59      181.61     85.86 o
   2  -9   9      439.01      469.88    107.15 o
   3  -9   9      581.86      555.37    117.88 o
   4  -9   9      632.23      642.08    120.98 o
   5  -9   9       25.68       88.78    128.61 o
   6  -9   9      505.53      677.49    132.53 o
   7  -9   9       10.28      171.58    145.45 o
 -10  -8   9      307.07      353.06    225.37 o
  -9  -8   9       47.95       -0.84    207.56 o
  -8  -8   9       17.37      -83.50    224.10 o
  -7  -8   9       37.46       30.23    150.57 o
  -6  -8   9      759.53      714.25    147.15 o
  -5  -8   9      275.60      239.13    133.89 o
  -4  -8   9     1169.54     1226.72    139.08 o
  -3  -8   9       59.53       18.77    117.98 o
  -2  -8   9      144.46      202.40     65.62 o
  -1  -8   9      188.36      128.66     69.33 o
   0  -8   9     1789.79     1685.18    110.66 o
   1  -8   9       26.45       48.09     80.18 o
   2  -8   9       72.14       77.79     78.53 o
   3  -8   9       49.79      -36.73     96.96 o
   4  -8   9      129.02      151.02    105.06 o
   5  -8   9      135.44      233.45    122.36 o
   6  -8   9        6.43      143.45    125.53 o
   7  -8   9      638.77      770.02    137.12 o
   8  -8   9        0.91       39.68    167.87 o
 -10  -7   9       52.09        0.55    250.02 o
  -9  -7   9      109.85      233.46    230.18 o
  -8  -7   9      355.17      352.36    165.26 o
  -7  -7   9     1179.59     1117.85    151.91 o
  -6  -7   9      483.18      631.41    145.20 o
  -5  -7   9     2292.61     2176.12    146.76 o
  -4  -7   9      746.40      942.06    141.01 o
  -3  -7   9     1629.38     1542.91    134.67 o
  -2  -7   9       64.68      144.56     58.00 o
  -1  -7   9     1096.00     1106.58     67.21 o
   0  -7   9       65.59      106.99     66.14 o
   1  -7   9     3778.06     3828.26     86.40 o
   2  -7   9        1.92       -4.80     82.34 o
   3  -7   9       11.40        7.81     93.25 o
   4  -7   9      285.89      268.85    100.58 o
   5  -7   9     2329.30     2813.46    115.71 o
   6  -7   9       96.50      290.39    116.13 o
   7  -7   9       47.73      184.78    112.80 o
   8  -7   9      209.10      291.21    138.58 o
   9  -7   9       18.03       63.89    405.95 o
 -10  -6   9        7.23       23.93    226.87 o
  -9  -6   9      142.11      275.24    163.67 o
  -8  -6   9       86.31      109.53    145.35 o
  -7  -6   9      494.00      424.15    152.16 o
  -6  -6   9      374.21      443.27    134.61 o
  -5  -6   9      564.07      512.36    132.40 o
  -4  -6   9       85.40      100.54    125.29 o
  -3  -6   9     1790.72     1768.55    125.97 o
  -2  -6   9     9555.38    10063.75    267.54 o
  -1  -6   9     5329.81     5154.68    109.14 o
   0  -6   9     7397.02     7319.81    153.30 o
   1  -6   9      325.30      304.57     66.88 o
   2  -6   9     5042.50     5097.18    168.47 o
   3  -6   9      282.26      322.44     84.54 o
   4  -6   9     2085.04     2396.49     99.41 o
   5  -6   9      112.72      177.99     94.36 o
   6  -6   9     2755.02     3316.22    115.95 o
   7  -6   9       15.31      184.42    105.06 o
   8  -6   9      163.48      147.19    134.31 o
   9  -6   9        1.51       42.45    140.89 o
  -9  -5   9       14.51      128.22    154.01 o
  -8  -5   9     2754.25     2884.13    169.73 o
  -7  -5   9      140.64      170.84    131.81 o
  -6  -5   9     1191.74      973.39    135.32 o
  -5  -5   9       99.95      182.29    137.09 o
  -4  -5   9      729.76      725.12    130.21 o
  -3  -5   9       96.73      135.98    114.34 o
  -2  -5   9     3245.74     3237.28    124.12 o
  -1  -5   9      776.28      795.89    105.30 o
   0  -5   9     1045.57     1108.88     59.85 o
   1  -5   9     1912.81     1958.02     66.25 o
   2  -5   9       53.85       79.33     68.31 o
   3  -5   9     7316.50     7981.23    256.40 o
   4  -5   9     4312.85     4123.29     94.01 o
   5  -5   9     4692.96     4991.60    227.81 o
   6  -5   9       82.81      169.80     88.46 o
   7  -5   9      723.17      811.54    113.66 o
   8  -5   9       78.43      113.59    123.45 o
   9  -5   9      791.93      733.88    147.44 o
  10  -5   9      206.52      228.87    123.61 o
 -10  -4   9       57.00     -109.48    320.82 o
  -9  -4   9     1231.70     1395.08    314.03 o
  -8  -4   9      552.12      636.96    150.38 o
  -7  -4   9     1424.65     1453.64    144.24 o
  -6  -4   9       84.68       61.26    117.92 o
  -5  -4   9     7474.91     7132.39    149.54 o
  -4  -4   9        3.55       55.21    143.60 o
  -3  -4   9    18009.05    17984.89    258.73 o
  -2  -4   9     1568.94     1763.96    105.70 o
  -1  -4   9    10169.47    10122.18    227.97 o
   0  -4   9     1023.94     1005.36     94.14 o
   1  -4   9     1334.04     1196.45     70.39 o
   2  -4   9        4.55       -9.53     61.61 o
   3  -4   9     5247.03     5056.66    164.33 o
   4  -4   9        5.32       54.41     70.31 o
   5  -4   9       42.02      116.59     76.85 o
   6  -4   9     1266.44     1265.47     88.73 o
   7  -4   9      492.89      503.20    146.95 o
   8  -4   9      243.77      291.97    120.05 o
   9  -4   9      445.94      537.97    107.80 o
  10  -4   9      586.95      512.39    114.58 o
 -11  -3   9       38.98      -48.69    238.95 o
 -10  -3   9       13.40      -22.85    182.54 o
  -9  -3   9      917.44     1005.64    167.23 o
  -8  -3   9      983.25      898.90    141.87 o
  -7  -3   9      111.98      122.74     90.46 o
  -6  -3   9     1673.91     1808.86     93.26 o
  -5  -3   9      146.03      201.65     72.99 o
  -4  -3   9     5013.89     4844.16    140.48 o
  -3  -3   9     5153.53     4811.16    106.80 o
  -2  -3   9    10797.65    10736.09     99.96 o
  -1  -3   9       40.52      142.48     86.72 o
   0  -3   9    19469.36    19519.29    232.58 o
   1  -3   9     1313.99     1329.62    134.86 o
   2  -3   9    17817.57    17597.56    339.05 o
   3  -3   9     7035.57     7280.58    150.27 o
   4  -3   9     4204.37     4413.32     81.94 o
   5  -3   9     1264.90     1398.53     76.92 o
   6  -3   9      142.41      201.14     75.34 o
   7  -3   9      123.37      121.87     97.95 o
   8  -3   9      944.32      910.21    107.74 o
   9  -3   9       90.70       82.12    101.71 o
  10  -3   9        2.41      -15.19    106.66 o
  11  -3   9      114.48       61.54    112.33 o
 -11  -2   9       78.00       96.75    241.13 o
 -10  -2   9     1308.98     1279.77    229.43 o
  -9  -2   9        3.20      -33.80    156.24 o
  -8  -2   9      447.95      385.10    143.95 o
  -7  -2   9       63.25      143.70    128.35 o
  -6  -2   9        6.47       13.84    102.51 o
  -5  -2   9        2.66       12.49     76.13 o
  -4  -2   9    17093.97    17482.35    300.79 o
  -3  -2   9     1096.28     1127.97     66.22 o
  -2  -2   9      401.05      449.96     56.98 o
  -1  -2   9     4228.47     4561.76    129.40 o
   0  -2   9      766.95      806.01     58.45 o
   1  -2   9      578.72      499.83     59.25 o
   2  -2   9     5396.77     5588.65    356.78 o
   3  -2   9     9717.66     9724.81    171.78 o
   4  -2   9      158.42      171.74     51.99 o
   5  -2   9     4268.72     4315.76     81.44 o
   6  -2   9     1437.19     1395.19     87.82 o
   7  -2   9     2986.72     2894.79     94.01 o
   8  -2   9     2637.60     2709.24    104.29 o
   9  -2   9      160.00      239.59     94.03 o
  10  -2   9       80.38      102.16     99.34 o
  11  -2   9       50.96       30.09    105.07 o
 -11  -1   9      990.77     1134.35    225.77 o
 -10  -1   9      221.41      271.66    199.58 o
  -9  -1   9      138.47      273.75    201.63 o
  -8  -1   9      171.76      151.79    150.43 o
  -7  -1   9     4429.70     4639.58    204.29 o
  -6  -1   9     7550.79     7777.25    159.23 o
  -5  -1   9     3376.46     3269.23    121.61 o
  -4  -1   9       23.04       -7.65     82.90 o
  -3  -1   9     3461.36     3690.56    293.63 o
  -2  -1   9     1456.11     1405.33     68.01 o
  -1  -1   9     1046.65      991.94     57.41 o
   0  -1   9       38.22       86.21     48.60 o
   1  -1   9    37162.38    37259.05    968.71 o
   2  -1   9     1413.16     1368.99     72.96 o
   3  -1   9     2153.27     2426.89    109.95 o
   4  -1   9     2645.85     2799.28     61.78 o
   5  -1   9      758.58      676.81     58.63 o
   6  -1   9      572.62      490.68     74.27 o
   7  -1   9      442.27      356.89     72.91 o
   8  -1   9     2520.02     2723.88     89.08 o
   9  -1   9       41.51      -33.00     86.66 o
  10  -1   9       33.36        3.99     93.19 o
  11  -1   9       84.81       96.43    104.30 o
  12  -1   9      100.75      154.35    147.56 o
 -11   0   9        0.36      119.06    230.08 o
 -10   0   9      293.29      389.96    239.07 o
  -9   0   9      103.95       38.37    184.24 o
  -8   0   9       76.97       87.75    148.59 o
  -7   0   9        6.96      -20.01    143.68 o
  -6   0   9    12829.85    14741.14    473.30 o
  -5   0   9     5541.73     5578.86    305.63 o
  -4   0   9      259.48      222.81     86.75 o
  -3   0   9      101.68      134.11     72.93 o
  -2   0   9     8767.78     8512.48    360.81 o
  -1   0   9    39867.47    40531.27    903.57 o
   0   0   9      498.25      477.40     62.11 o
   1   0   9     1204.98     1493.48     87.36 o
   2   0   9        3.47       16.69     60.35 o
   3   0   9     1486.11     1659.85     75.17 o
   4   0   9     1346.11     1529.41     54.16 o
   5   0   9     1791.35     1736.24     63.52 o
   6   0   9     4085.00     3921.72    106.52 o
   7   0   9      629.93      614.52     68.03 o
   8   0   9     1314.45     1378.62     73.62 o
   9   0   9      423.45      398.17     84.69 o
  10   0   9        3.09       19.19     86.27 o
  11   0   9       71.68       60.18     96.08 o
  12   0   9       74.95       68.19    145.70 o
 -11   1   9      260.04      329.31    218.07 o
 -10   1   9        4.15      -15.60    234.60 o
  -9   1   9      132.79      141.07    213.67 o
  -8   1   9      214.23      186.03    188.84 o
  -7   1   9     1386.37     1355.51    161.78 o
  -6   1   9       19.27       24.08    125.51 o
  -5   1   9      544.38      552.07     86.26 o
  -4   1   9      110.76       82.72     94.66 o
  -3   1   9     3051.99     3112.21    236.53 o
  -2   1   9      123.31      312.80     91.98 o
  -1   1   9    13352.05    13168.81    126.02 o
   0   1   9     7635.50     7432.35    351.28 o
   1   1   9       85.91       78.96     42.68 o
   2   1   9      358.20      399.40     52.25 o
   3   1   9      128.38      141.96     59.15 o
   4   1   9    11839.83    12139.06    162.47 o
   5   1   9       12.69        3.49     46.92 o
   6   1   9      977.34     1110.00     45.87 o
   7   1   9     1782.80     1867.96     68.39 o
   8   1   9       38.12       68.82     66.91 o
   9   1   9      249.88      304.22     76.12 o
  10   1   9      823.09      873.36    101.09 o
  11   1   9        0.92      -39.13    141.85 o
  12   1   9       16.28      222.41    270.38 o
 -11   2   9      185.15      380.70    262.98 o
 -10   2   9       10.65       55.71    247.01 o
  -9   2   9      177.03      165.27    214.53 o
  -8   2   9     1136.79      984.31    212.79 o
  -7   2   9      578.57      516.26    176.63 o
  -6   2   9     2024.23     2070.51    300.01 o
  -5   2   9       60.73       71.58     83.38 o
  -4   2   9       30.51      -19.86     69.42 o
  -3   2   9     3292.97     3208.41    106.09 o
  -2   2   9    14369.52    14075.88    213.61 o
  -1   2   9      934.95     1122.66     76.47 o
   0   2   9     3202.40     3229.19     66.15 o
   1   2   9    13930.90    14425.69    282.57 o
   2   2   9     9306.97     9697.20    130.20 o
   3   2   9      336.06      212.66     76.95 o
   4   2   9      284.46      291.20     81.14 o
   5   2   9      337.41      469.28     64.09 o
   6   2   9      281.40      289.02     47.92 o
   7   2   9      140.44      155.26     68.60 o
   8   2   9      334.03      343.22     75.10 o
   9   2   9      768.45      713.69     87.33 o
  10   2   9       24.08        2.83    117.04 o
  11   2   9      500.00      469.65    133.15 o
  12   2   9      317.91      309.53    233.34 o
 -11   3   9       17.57      226.17    216.48 o
 -10   3   9        4.34      -43.34    224.58 o
  -9   3   9      330.08      454.33    212.90 o
  -8   3   9      395.52      384.83    197.09 o
  -7   3   9      351.50      215.40    195.98 o
  -6   3   9        8.58      -49.72    165.98 o
  -5   3   9      811.90      704.23    129.61 o
  -4   3   9       70.41       92.59     69.36 o
  -3   3   9    17550.30    18131.43    183.68 o
  -2   3   9      576.76      636.50     89.84 o
  -1   3   9     5344.63     5472.13    111.24 o
   0   3   9      970.15     1173.90     80.81 o
   1   3   9     2917.37     2800.34     50.17 o
   2   3   9    24182.50    23528.42    251.59 o
   3   3   9     5260.51     5392.32     68.79 o
   4   3   9     2288.08     2442.67     83.68 o
   5   3   9      910.31     1037.08    171.05 o
   6   3   9     8817.67     8533.06     72.97 o
   7   3   9     5793.02     5739.92    154.17 o
   8   3   9      281.58      261.74     67.78 o
   9   3   9      959.27      955.42     80.68 o
  10   3   9       98.41      150.46    113.10 o
  11   3   9       95.55       23.14    127.58 o
  12   3   9       73.65       37.12    216.20 o
  13   3   9       58.04       13.35    278.01 o
 -10   4   9       26.84      101.16    218.25 o
  -9   4   9       23.12       70.41    229.64 o
  -8   4   9      186.72      226.49    239.53 o
  -7   4   9        1.64     -130.47    201.67 o
  -6   4   9      953.91      762.17    194.75 o
  -5   4   9      557.54      613.22    154.61 o
  -4   4   9     4282.22     4186.89    280.29 o
  -3   4   9      182.13      156.53     49.23 o
  -2   4   9      172.21      261.22     96.94 o
  -1   4   9      407.21      567.93     91.18 o
   0   4   9     8711.04     8981.27    359.35 o
   1   4   9     1207.64     1354.19     78.28 o
   2   4   9    27147.23    27419.80    251.89 o
   3   4   9      476.60      537.81     42.57 o
   4   4   9     3630.06     3590.20     73.19 o
   5   4   9     2845.62     2767.19     55.72 o
   6   4   9       25.72       48.48     44.84 o
   7   4   9     6915.57     6824.37     71.42 o
   8   4   9     2906.93     2637.57    213.84 o
   9   4   9      571.40      638.26    112.28 o
  10   4   9       20.65       39.39    109.09 o
  11   4   9      152.18      132.44    114.26 o
  12   4   9       82.14      -68.07    216.69 o
  13   4   9        3.45       96.61    286.15 o
 -10   5   9      436.71      338.04    223.81 o
  -9   5   9      332.77      273.20    244.11 o
  -8   5   9      389.66      441.81    250.02 o
  -7   5   9      555.84      479.40    228.79 o
  -6   5   9     1039.62      966.93    208.76 o
  -5   5   9      706.77      722.57    192.38 o
  -4   5   9      165.80      146.60    173.59 o
  -3   5   9     1479.02     1263.06    130.77 o
  -2   5   9       41.79       58.44    106.49 o
  -1   5   9     6276.00     6561.58    301.97 o
   0   5   9      320.00      246.55    114.19 o
   1   5   9     4303.18     4396.54    111.02 o
   2   5   9      202.94      252.76     58.27 o
   3   5   9     1900.51     1803.76     63.34 o
   4   5   9      208.09      218.05     38.70 o
   5   5   9      889.74      837.53     44.55 o
   6   5   9     1695.03     1560.24     47.11 o
   7   5   9    14361.81    14134.06    287.52 o
   8   5   9        1.31       57.72     64.86 o
   9   5   9     1373.80     1384.65     97.09 o
  10   5   9      899.48      877.13    105.46 o
  11   5   9        2.86        7.74    237.04 o
  12   5   9      285.57      466.85    255.83 o
  13   5   9      615.52      693.09    282.32 o
 -10   6   9       10.48      129.25    302.53 o
  -9   6   9      320.83      408.82    249.16 o
  -8   6   9      178.34      174.50    263.14 o
  -7   6   9      383.49      205.37    229.91 o
  -6   6   9       37.09      124.56    219.70 o
  -5   6   9     3692.95     3713.88    219.41 o
  -4   6   9     5596.89     5792.74    249.61 o
  -3   6   9      576.61      489.95    198.97 o
  -2   6   9     6152.72     6033.04    427.61 o
  -1   6   9       71.11       39.86    100.32 o
   0   6   9     2657.09     2943.96    163.43 o
   1   6   9      310.36      246.23     78.65 o
   2   6   9     2996.76     3031.07     54.42 o
   3   6   9       15.93       17.91     39.95 o
   4   6   9     1877.12     1919.92     67.31 o
   5   6   9       31.52       49.60     36.62 o
   6   6   9     3773.70     3511.60     50.14 o
   7   6   9     1304.76     1241.35    101.52 o
   8   6   9        3.50       21.95     66.07 o
   9   6   9       43.49       52.44     86.35 o
  10   6   9      258.49      248.88     99.84 o
  11   6   9      867.94     1141.87    224.35 o
  12   6   9     1455.33     1525.33    243.32 o
  13   6   9       40.20      203.51    279.14 o
  -9   7   9       23.74       30.78    295.76 o
  -8   7   9       86.42       62.84    241.86 o
  -7   7   9      102.92       10.23    247.50 o
  -6   7   9      575.20      664.82    208.70 o
  -5   7   9       49.17       55.41    116.12 o
  -4   7   9      674.54      672.00     91.16 o
  -3   7   9      110.90      -93.51    198.04 o
  -2   7   9     2917.07     2393.09    216.02 o
  -1   7   9     4760.90     5242.10    217.81 o
   0   7   9    13183.58    14651.59    275.09 o
   1   7   9    11669.96    11506.40    153.63 o
   2   7   9     3399.04     3371.76     68.88 o
   3   7   9     5248.65     5260.51     78.00 o
   4   7   9       24.42       39.94     35.95 o
   5   7   9        9.29       15.60     26.40 o
   6   7   9     2564.83     2858.58    143.62 o
   7   7   9      639.22      600.36     88.43 o
   8   7   9        4.97      -26.27     75.23 o
   9   7   9        1.77      -73.14     73.14 o
  10   7   9      142.29       14.79    107.68 o
  11   7   9      496.93      614.54    223.16 o
  12   7   9      452.62      559.15    264.12 o
  13   7   9      105.11       89.92    246.63 o
  -9   8   9       81.01      250.95    325.17 o
  -8   8   9      490.74      327.96    263.05 o
  -7   8   9      378.44      353.71    225.72 o
  -6   8   9       89.91       69.41    224.14 o
  -5   8   9        1.04      -24.55    100.75 o
  -4   8   9        6.79      -58.09     96.62 o
  -3   8   9     5054.03     5028.15    119.92 o
  -2   8   9      362.99      358.14     86.95 o
  -1   8   9    10012.96    10552.71    211.21 o
   0   8   9     1856.92     2094.12    123.83 o
   1   8   9     3192.37     3275.13    115.75 o
   2   8   9     5958.19     6264.11    126.63 o
   3   8   9    14230.93    14025.64    199.34 o
   4   8   9    14669.80    14677.07    201.31 o
   5   8   9    11468.62    11408.03    116.64 o
   6   8   9     3936.54     3896.63     92.85 o
   7   8   9     4439.09     4519.55     99.82 o
   8   8   9     1675.41     1485.96     84.31 o
   9   8   9       63.81      106.46     84.87 o
  10   8   9       10.34      161.97    145.85 o
  11   8   9     1315.99     1587.82    254.02 o
  12   8   9      414.93      403.58    253.33 o
  13   8   9       11.94     -126.95    280.72 o
  -9   9   9       89.29      146.05    329.24 o
  -8   9   9       17.42      -63.98    271.40 o
  -7   9   9     1482.13     1494.47    259.38 o
  -6   9   9     1067.12      815.61    145.94 o
  -5   9   9       81.29       -2.13    115.79 o
  -4   9   9      100.34      134.10     77.41 o
  -3   9   9     7686.69     7563.74    206.90 o
  -2   9   9     2245.59     2138.83     85.43 o
  -1   9   9      543.26      487.93     77.45 o
   0   9   9      627.65      644.87     80.11 o
   1   9   9       25.14       58.50     74.99 o
   2   9   9     4010.73     3996.45    115.98 o
   3   9   9      462.91      571.88    134.91 o
   4   9   9    19098.80    17955.24    418.85 o
   5   9   9     4784.52     4792.77    107.21 o
   6   9   9     4710.17     4772.43    103.71 o
   7   9   9     1618.03     1487.86     91.72 o
   8   9   9     2970.80     2891.56    103.06 o
   9   9   9     5884.04     5592.11    171.44 o
  10   9   9     2929.71     2817.52    152.54 o
  11   9   9      903.74      860.21    249.97 o
  12   9   9      642.96      568.78    239.12 o
  13   9   9      202.14      157.39    254.22 o
  -8  10   9       68.45      155.67    276.01 o
  -7  10   9        0.80      125.51    292.03 o
  -6  10   9      845.57      865.68    131.00 o
  -5  10   9     1511.95     1383.62    133.03 o
  -4  10   9      731.05      705.91    123.81 o
  -3  10   9        7.96       67.24     87.45 o
  -2  10   9     9774.52    11023.81    304.66 o
  -1  10   9     1823.89     2074.50    104.50 o
   0  10   9      135.48      168.09     82.52 o
   1  10   9      316.24      348.07     77.17 o
   2  10   9    16417.41    17223.28    227.99 o
   3  10   9     1603.22     1732.28    133.33 o
   4  10   9     1501.37     1288.15    119.94 o
   5  10   9        8.08      -80.54     82.11 o
   6  10   9      179.82       98.52     93.93 o
   7  10   9      545.83      424.93     95.86 o
   8  10   9     1085.30     1015.33    103.44 o
   9  10   9     2741.67     2795.49    174.43 o
  10  10   9     1722.39     1740.47    154.29 o
  11  10   9      467.92      409.42    217.97 o
  12  10   9        8.80      -67.21    226.28 o
  13  10   9       26.29      101.23    296.55 o
  -8  11   9      125.51       72.94    330.20 o
  -7  11   9        2.13      -11.39    264.32 o
  -6  11   9       69.77       -1.86    129.27 o
  -5  11   9      560.67      472.41    139.87 o
  -4  11   9      477.54      480.29    140.65 o
  -3  11   9     1116.62     1250.31     99.26 o
  -2  11   9      444.71      633.42    115.93 o
  -1  11   9     3466.85     3827.50    148.29 o
   0  11   9     2124.31     2449.51    139.49 o
   1  11   9     5219.70     5608.27    164.86 o
   2  11   9     1487.33     1675.64    104.09 o
   3  11   9     9361.00     9470.33    135.18 o
   4  11   9     3219.39     3140.86     95.08 o
   5  11   9      678.96      660.29     96.76 o
   6  11   9     3382.27     3297.26    115.43 o
   7  11   9     4621.45     4799.07    174.49 o
   8  11   9      318.30      213.52    165.86 o
   9  11   9      788.25      742.99    140.51 o
  10  11   9      380.35      294.35    148.86 o
  11  11   9      221.16      241.30    158.82 o
  12  11   9       24.98      -43.74    229.99 o
  13  11   9      239.31      315.28    276.38 o
  -7  12   9       77.63      -31.34    315.25 o
  -6  12   9      209.08       19.19    221.45 o
  -5  12   9       83.78      -37.85    149.01 o
  -4  12   9      116.49       48.29    141.56 o
  -3  12   9      260.64      369.35    145.15 o
  -2  12   9      172.03      352.67    101.99 o
  -1  12   9      197.57      220.93     99.63 o
   0  12   9      967.34     1097.45    103.68 o
   1  12   9     1610.21     1861.27     98.73 o
   2  12   9     2403.87     2712.32    107.46 o
   3  12   9     6015.97     6380.06    126.01 o
   4  12   9     1599.64     1609.29     96.43 o
   5  12   9      395.40      260.98    103.11 o
   6  12   9     3617.56     3721.84    105.99 o
   7  12   9     3749.95     3999.30    163.38 o
   8  12   9      516.98      502.57    116.69 o
   9  12   9     1397.61     1242.57    125.73 o
  10  12   9        2.86       36.60    164.26 o
  11  12   9     1088.19     1056.21    169.91 o
  12  12   9       57.62       94.84    245.58 o
  -6  13   9      443.11      448.06    154.20 o
  -5  13   9      629.71      707.80    166.20 o
  -4  13   9      646.90      640.72    152.82 o
  -3  13   9      723.44      994.37    164.72 o
  -2  13   9       50.38      139.24    107.81 o
  -1  13   9     1984.80     2519.53    142.85 o
   0  13   9      311.91      636.11    109.02 o
   1  13   9      949.21     1206.83    111.81 o
   2  13   9      407.64      433.78    110.50 o
   3  13   9      153.06      175.23     98.86 o
   4  13   9       87.98      163.30     94.51 o
   5  13   9       37.64       58.15     96.61 o
   6  13   9     1172.10     1048.92    110.53 o
   7  13   9       11.10      -21.14    106.65 o
   8  13   9     2108.44     1941.43    118.37 o
   9  13   9       53.79      -34.11    116.25 o
  10  13   9       14.74      -47.14    162.74 o
  11  13   9      129.37      152.76    158.33 o
  12  13   9      629.57      628.88    258.77 o
  -6  14   9       32.87      127.63    154.20 o
  -5  14   9      237.83      301.09    162.59 o
  -4  14   9      133.45      177.77    176.47 o
  -3  14   9      113.93      178.30    162.61 o
  -2  14   9      486.32      809.01    163.26 o
  -1  14   9     1663.77     2041.82    183.32 o
   0  14   9     4630.19     5537.08    500.70 o
   1  14   9      962.17     1304.21    167.60 o
   2  14   9     2111.81     2433.58    129.60 o
   3  14   9      984.99     1192.20    133.65 o
   4  14   9     3441.09     3497.86    182.80 o
   5  14   9        9.85       89.86    108.10 o
   6  14   9     1808.68     2201.58    112.03 o
   7  14   9        1.67       59.30    114.46 o
   8  14   9        3.72       34.10    113.65 o
   9  14   9      615.76      510.44    125.66 o
  10  14   9       15.60      -56.49    178.09 o
  11  14   9       56.18       33.82    165.74 o
  12  14   9       69.45       70.89    164.25 o
  -5  15   9       14.09       68.09    205.30 o
  -4  15   9        7.05      -26.92    177.71 o
  -3  15   9       48.07       63.48    179.14 o
  -2  15   9        3.94       86.37    163.65 o
  -1  15   9      100.94      197.30    127.50 o
   0  15   9      250.62      372.41    128.42 o
   1  15   9      250.61      317.21    120.91 o
   2  15   9        5.88        1.04    126.05 o
   3  15   9     1116.19     1402.35    157.61 o
   4  15   9      445.87      459.07    133.43 o
   5  15   9     5202.87     5722.51    178.60 o
   6  15   9       10.75      178.22    117.13 o
   7  15   9      468.59      712.85    135.37 o
   8  15   9     1840.49     1879.28    134.03 o
   9  15   9     1295.54     1106.20    285.86 o
  10  15   9      103.33      190.90    272.45 o
  11  15   9      415.58      396.21    191.54 o
  -4  16   9       43.43       86.63    199.91 o
  -3  16   9      237.80      371.54    260.94 o
  -2  16   9        3.74       65.65    176.32 o
  -1  16   9      508.11     1062.80    185.48 o
   0  16   9      213.36      333.92    134.08 o
   1  16   9      460.74      572.50    133.19 o
   2  16   9      139.21      200.75    134.89 o
   3  16   9       17.03       38.62    133.20 o
   4  16   9        5.42       -7.89    134.38 o
   5  16   9       32.94       35.63    131.52 o
   6  16   9        4.20       27.75    124.15 o
   7  16   9       87.78      263.04    115.32 o
   8  16   9      309.80      264.08    132.82 o
   9  16   9        3.39     -164.06    278.97 o
  10  16   9      738.11      484.81    280.48 o
  11  16   9      107.50       37.52    291.06 o
  -3  17   9        5.05      202.68    383.15 o
  -2  17   9      685.51     1350.29    388.59 o
  -1  17   9      238.05      505.62    330.70 o
   0  17   9      206.48      332.44    178.56 o
   1  17   9      395.47      413.22    144.81 o
   2  17   9      920.64     1164.73    150.32 o
   3  17   9      582.26      665.20    147.05 o
   4  17   9      715.75      725.88    179.03 o
   5  17   9      612.71      590.29    141.33 o
   6  17   9      470.99      471.68    143.87 o
   7  17   9      564.03      660.06    137.20 o
   8  17   9       11.00      107.37    142.19 o
   9  17   9        0.09      -30.03    274.06 o
  10  17   9       81.57       34.23    266.19 o
  -1  18   9      155.88      510.54    361.13 o
   0  18   9      270.82      188.89    366.65 o
   1  18   9      129.54      276.55    208.87 o
   2  18   9      183.22      471.66    199.50 o
   3  18   9     1308.24     1791.72    210.95 o
   4  18   9      811.85      997.80    183.09 o
   5  18   9        6.28      -75.70    168.01 o
   6  18   9      552.56      467.50    182.21 o
   7  18   9      312.58      298.34    159.83 o
   8  18   9      776.90      720.53    162.23 o
   1  19   9       65.84      145.00    359.44 o
   2  19   9        0.80      162.60    208.72 o
   3  19   9        0.76       90.84    204.72 o
   4  19   9       33.79      138.65    189.42 o
   5  19   9      353.46      508.34    194.45 o
   6  19   9       10.28      -50.13    172.04 o
   7  19   9      218.60      284.21    217.33 o
  -3 -13  10       96.75      275.73    172.59 o
  -2 -13  10        4.01      103.90    164.65 o
  -1 -13  10       98.07      110.00    126.58 o
   0 -13  10       43.79       89.36    145.68 o
  -5 -12  10      125.81       94.44    279.36 o
  -4 -12  10      337.21      331.65    176.80 o
  -3 -12  10        8.70       10.70    163.18 o
  -2 -12  10       39.28      160.84    191.28 o
  -1 -12  10       15.48       23.64    105.67 o
   0 -12  10      136.08      140.15    127.84 o
   1 -12  10       14.09      -20.35    117.29 o
   2 -12  10        6.50       47.30    139.97 o
  -7 -11  10       58.83      138.06    251.15 o
  -6 -11  10      246.94      217.55    297.47 o
  -5 -11  10      191.45      169.64    167.98 o
  -4 -11  10       10.30      -12.58    166.37 o
  -3 -11  10      359.00      391.57    167.02 o
  -2 -11  10       21.78       82.41    169.48 o
  -1 -11  10      488.58      474.14    103.41 o
   0 -11  10       63.10       82.76    100.28 o
   1 -11  10      455.98      549.54    128.02 o
   2 -11  10        5.90      -37.76    131.08 o
   3 -11  10       98.81      105.06    137.27 o
   4 -11  10       82.66      136.22    137.63 o
  -8 -10  10        5.25      149.33    299.10 o
  -7 -10  10       15.04     -188.00    273.84 o
  -6 -10  10      152.90      112.35    285.37 o
  -5 -10  10      562.19      433.91    160.94 o
  -4 -10  10      372.45      269.44    147.01 o
  -3 -10  10      329.11      324.62    151.31 o
  -2 -10  10      695.96      757.41    166.99 o
  -1 -10  10      247.89      212.33     89.13 o
   0 -10  10      793.98      864.16     99.91 o
   1 -10  10      160.13      157.19    120.55 o
   2 -10  10      749.48      961.88    121.94 o
   3 -10  10       13.59       49.36    128.26 o
   4 -10  10      347.05      469.57    135.24 o
   5 -10  10       73.53      196.42    138.61 o
  -9  -9  10        2.88      344.95    289.12 o
  -8  -9  10      266.00      452.75    223.45 o
  -7  -9  10        3.90      -63.05    248.32 o
  -6  -9  10       72.89      233.61    164.11 o
  -5  -9  10        2.18      -32.34    163.50 o
  -4  -9  10      533.05      639.81    152.42 o
  -3  -9  10        8.53      -29.95    150.34 o
  -2  -9  10      394.26      385.79     94.26 o
  -1  -9  10        3.53       24.77     82.15 o
   0  -9  10      564.68      650.72     91.49 o
   1  -9  10     1188.53     1288.11     97.45 o
   2  -9  10      334.30      416.74    109.96 o
   3  -9  10     1840.24     1988.67    124.54 o
   4  -9  10        1.00       49.84    119.20 o
   5  -9  10      626.87     1022.28    135.78 o
   6  -9  10      161.62      416.33    131.55 o
  -9  -8  10      303.51      391.62    274.61 o
  -7  -8  10       96.50      125.10    163.60 o
  -6  -8  10       45.70      133.93    162.72 o
  -5  -8  10     1678.62     1588.74    157.39 o
  -4  -8  10       28.11       82.94    137.65 o
  -3  -8  10     2166.58     2280.97    166.84 o
  -2  -8  10      280.53      430.89     85.60 o
  -1  -8  10        2.03        2.49     72.44 o
   0  -8  10      101.08      177.30     83.74 o
   1  -8  10     1957.94     2133.37     92.62 o
   2  -8  10      140.33      169.57    100.89 o
   3  -8  10      488.01      531.25    106.74 o
   4  -8  10      250.06      241.08    114.58 o
   5  -8  10       24.53      102.88    120.16 o
   6  -8  10      783.84      987.31    127.75 o
   7  -8  10       28.49      151.15    145.70 o
 -10  -7  10       42.35       64.42    222.93 o
  -9  -7  10      315.48      299.62    234.61 o
  -8  -7  10       57.35       47.09    161.30 o
  -7  -7  10        7.08       80.68    159.87 o
  -6  -7  10     2693.23     2769.66    170.55 o
  -5  -7  10       30.22      -39.06    145.90 o
  -4  -7  10     2994.70     3063.59    158.01 o
  -3  -7  10      289.53      374.34    123.69 o
  -2  -7  10      468.49      433.82     77.97 o
  -1  -7  10      867.70      887.11     71.63 o
   0  -7  10     5858.67     5829.50    122.22 o
   1  -7  10       17.35      137.96     77.70 o
   2  -7  10     4208.12     4175.08    107.42 o
   3  -7  10      713.01      764.76    102.01 o
   4  -7  10      218.67      292.56    109.97 o
   5  -7  10       63.33      305.97    114.62 o
   6  -7  10      897.76     1253.55    126.45 o
   7  -7  10      173.46      277.49    127.11 o
   8  -7  10        4.20        0.65    152.60 o
  -9  -6  10       59.65      173.62    180.13 o
  -8  -6  10       28.20      109.55    177.63 o
  -7  -6  10      846.70      867.89    149.00 o
  -6  -6  10     1272.60     1315.31    152.03 o
  -5  -6  10      659.02      680.04    141.27 o
  -4  -6  10     2404.00     2338.97    145.37 o
  -3  -6  10     2960.71     2919.72    136.50 o
  -2  -6  10      569.87      545.90     72.60 o
  -1  -6  10     7926.35     7751.50    256.99 o
   0  -6  10       47.88       99.44     63.91 o
   1  -6  10     4618.37     4533.15    172.94 o
   2  -6  10        0.89      139.86     84.20 o
   3  -6  10      697.24      753.64     88.91 o
   4  -6  10      481.52      515.86     95.87 o
   5  -6  10     4028.31     4648.49    177.51 o
   6  -6  10      579.58      692.48    106.47 o
   7  -6  10     1176.68     1565.25    162.98 o
   8  -6  10      140.99      275.95    142.67 o
   9  -6  10       61.32      -38.08    155.77 o
  -9  -5  10     1305.89     1717.50    277.08 o
  -8  -5  10        7.11       63.73    162.48 o
  -7  -5  10     1010.88      948.00    161.20 o
  -6  -5  10        0.42       36.31    143.11 o
  -5  -5  10     1827.10     1666.10    137.85 o
  -4  -5  10      114.51       70.46    126.99 o
  -3  -5  10      282.83      299.47    119.56 o
  -2  -5  10     2270.48     2351.44    125.79 o
  -1  -5  10     5314.97     5122.14    149.72 o
   0  -5  10     2535.33     2308.64     67.49 o
   1  -5  10      659.82      642.79     66.74 o
   2  -5  10     2823.49     3152.48    147.11 o
   3  -5  10     2176.95     2354.13     90.52 o
   4  -5  10     3646.02     3935.71     98.07 o
   5  -5  10       24.08       67.27     86.21 o
   6  -5  10     1089.75     1255.64    102.95 o
   7  -5  10      120.39      253.91    122.23 o
   8  -5  10      414.82      361.79    125.83 o
   9  -5  10       19.28      -47.38    140.39 o
  10  -5  10      303.66      311.42    144.26 o
 -10  -4  10       59.50       19.97    289.77 o
  -9  -4  10       64.45      198.18    299.83 o
  -8  -4  10     2714.20     3197.50    292.55 o
  -7  -4  10      154.73      126.22    138.60 o
  -6  -4  10     3630.69     3661.13    165.06 o
  -5  -4  10      929.73      991.69    131.36 o
  -4  -4  10     7977.59     8290.65    168.34 o
  -3  -4  10      225.23      220.44    124.84 o
  -2  -4  10     6903.48     7153.63    148.71 o
  -1  -4  10     4917.82     4972.93    129.10 o
   0  -4  10     2341.60     2428.95     72.69 o
   1  -4  10       20.41        7.77     63.75 o
   2  -4  10      123.60      104.73     64.24 o
   3  -4  10        7.09       22.93     72.28 o
   4  -4  10     2860.59     2797.38     84.70 o
   5  -4  10     1355.33     1487.45     89.29 o
   6  -4  10      125.00      211.25     87.40 o
   7  -4  10       89.00       80.18    114.90 o
   8  -4  10      157.37       73.36    124.18 o
   9  -4  10      618.41      678.26    121.54 o
  10  -4  10       22.99       24.61    114.65 o
 -10  -3  10       32.89      -99.85    341.40 o
  -9  -3  10       67.19      151.14    275.10 o
  -8  -3  10      991.82     1361.43    262.35 o
  -7  -3  10      853.63      895.18    120.37 o
  -6  -3  10     2405.85     2575.60    240.12 o
  -5  -3  10      990.59      947.67    126.22 o
  -4  -3  10      828.62      744.86    115.31 o
  -3  -3  10     5678.43     5456.21    267.89 o
  -2  -3  10       33.37       43.14    153.10 o
  -1  -3  10    15637.32    15593.19    226.88 o
   0  -3  10      157.60      119.29    141.26 o
   1  -3  10     4883.32     4609.65     77.14 o
   2  -3  10      608.29      550.41     57.33 o
   3  -3  10     5556.88     5691.48    123.44 o
   4  -3  10    10856.69    11389.62    116.50 o
   5  -3  10       27.59       37.21     68.17 o
   6  -3  10      443.66      381.78     79.33 o
   7  -3  10       12.83      -92.65    102.30 o
   8  -3  10      779.74      801.68    112.43 o
   9  -3  10      106.71       55.31    101.29 o
  10  -3  10      166.99      143.31    108.51 o
  11  -3  10        3.10      -48.50    126.85 o
 -11  -2  10      498.22      460.34    254.61 o
 -10  -2  10      134.46      100.50    224.57 o
  -9  -2  10      415.59      452.69    173.32 o
  -8  -2  10      158.00      324.22    145.47 o
  -7  -2  10      158.35      171.00    155.86 o
  -6  -2  10        5.25       13.05    106.20 o
  -5  -2  10        0.94     -100.08    135.71 o
  -4  -2  10       48.85       97.73     87.12 o
  -3  -2  10    10371.83    10679.76    124.41 o
  -2  -2  10       10.73       10.41     59.95 o
  -1  -2  10    12461.95    12625.42    102.23 o
   0  -2  10      736.58      690.66     46.15 o
   1  -2  10     3517.79     3594.70     76.52 o
   2  -2  10     2316.36     2405.94    104.85 o
   3  -2  10       90.38       32.52     57.74 o
   4  -2  10     6265.57     6086.09    159.41 o
   5  -2  10      788.83      823.09     72.97 o
   6  -2  10      367.89      262.36     87.61 o
   7  -2  10      252.40      232.01     90.10 o
   8  -2  10      240.55      234.21    103.34 o
   9  -2  10     2080.44     2283.96    123.10 o
  10  -2  10        3.38       14.06    105.93 o
  11  -2  10       82.43       53.85    112.09 o
 -11  -1  10        2.49      215.02    217.56 o
 -10  -1  10      880.24     1095.32    233.59 o
  -9  -1  10       24.66      -11.19    197.58 o
  -8  -1  10       36.17       -6.64    141.55 o
  -7  -1  10       48.34      141.53    137.65 o
  -6  -1  10     2903.05     2853.27    140.52 o
  -5  -1  10     2618.73     2424.36    122.98 o
  -4  -1  10      236.93      291.82     89.85 o
  -3  -1  10       11.40      135.94    157.70 o
  -2  -1  10       20.62        8.48     61.56 o
  -1  -1  10      536.91      493.70     57.69 o
   0  -1  10       27.25       51.30     52.35 o
   1  -1  10     5370.35     5438.64    179.71 o
   2  -1  10     6337.77     6433.49    122.35 o
   3  -1  10      143.41      201.00     52.65 o
   4  -1  10    15414.66    15216.82    200.84 o
   5  -1  10      181.87      180.32     59.06 o
   6  -1  10      529.73      539.00     79.64 o
   7  -1  10      550.60      531.39     86.52 o
   8  -1  10       60.08       57.27     77.80 o
   9  -1  10      122.86      182.18     90.22 o
  10  -1  10      123.24      101.97     92.63 o
  11  -1  10       57.63       81.14    104.65 o
  12  -1  10       73.13      182.38    205.59 o
 -11   0  10        0.10      -91.48    257.60 o
 -10   0  10        5.35       11.11    213.35 o
  -9   0  10      229.33      256.12    218.57 o
  -8   0  10      406.95      251.47    150.08 o
  -7   0  10      694.48      620.72    135.98 o
  -6   0  10      637.18      690.35    135.65 o
  -5   0  10     1871.91     1783.43    181.03 o
  -4   0  10     1326.14     1208.48    127.85 o
  -3   0  10      595.72      669.51     82.59 o
  -2   0  10     3690.59     3393.71     92.52 o
  -1   0  10     2601.78     2892.48    171.49 o
   0   0  10     4149.43     4199.97    124.40 o
   1   0  10      360.62      494.00     82.79 o
   2   0  10     3912.58     3856.51     85.70 o
   3   0  10     1412.67     1392.61     77.92 o
   4   0  10       37.57       45.80     50.93 o
   5   0  10      275.80      264.87     59.26 o
   6   0  10     5775.29     5361.09     90.95 o
   7   0  10       64.14       37.38     64.63 o
   8   0  10      398.31      379.50     73.69 o
   9   0  10     1522.30     1715.33     91.17 o
  10   0  10      117.47      132.60     91.84 o
  11   0  10       29.73       -3.38    142.82 o
  12   0  10       82.82      167.53    161.89 o
 -11   1  10        6.83        9.37    255.64 o
 -10   1  10       51.85       28.18    198.60 o
  -9   1  10       12.73       19.36    216.20 o
  -8   1  10       51.63       61.63    200.61 o
  -7   1  10      382.73      347.56    139.61 o
  -6   1  10     1715.24     1507.34    236.62 o
  -5   1  10      182.46      132.44    115.58 o
  -4   1  10      674.98      597.15    102.64 o
  -3   1  10     6176.46     5747.50    184.50 o
  -2   1  10      801.73      720.23     91.12 o
  -1   1  10     4372.17     4399.63     94.67 o
   0   1  10       84.13       61.53     84.40 o
   1   1  10      589.60      598.62     50.06 o
   2   1  10     2512.42     2683.21     56.49 o
   3   1  10     2077.09     2136.33     74.37 o
   4   1  10        6.29        4.09     53.67 o
   5   1  10      393.94      361.28     62.28 o
   6   1  10      248.24      319.66     59.30 o
   7   1  10     3872.36     4004.94     79.93 o
   8   1  10      660.64      657.88     73.04 o
   9   1  10       93.73       96.45     75.04 o
  10   1  10       46.17       59.63     97.29 o
  11   1  10      930.63     1117.39    152.57 o
  12   1  10        5.58      174.69    160.00 o
 -11   2  10        1.88      317.12    214.89 o
 -10   2  10       11.74       38.58    228.58 o
  -9   2  10      361.34      458.34    232.33 o
  -8   2  10       15.79       -0.94    194.53 o
  -7   2  10     2117.20     2231.93    185.25 o
  -6   2  10      236.50      174.84    139.19 o
  -5   2  10     3207.43     3485.46    364.59 o
  -4   2  10     2947.35     2790.50    154.91 o
  -3   2  10       72.81       84.51     94.07 o
  -2   2  10     5931.21     5706.79    213.69 o
  -1   2  10    14619.61    15137.40    206.85 o
   0   2  10      829.64      916.25     43.14 o
   1   2  10     7756.70     7856.57     73.58 o
   2   2  10    10337.30    10566.32    179.64 o
   3   2  10       50.30       70.46     83.28 o
   4   2  10     3333.13     3379.82    106.79 o
   5   2  10        7.75       10.97     56.95 o
   6   2  10      721.97      779.73     78.15 o
   7   2  10      643.90      725.15     72.26 o
   8   2  10      660.33      695.75     78.07 o
   9   2  10       61.04       71.18     81.67 o
  10   2  10      540.76      570.25    131.77 o
  11   2  10      129.90      171.94    140.94 o
  12   2  10      612.01      722.05    146.63 o
 -10   3  10       58.11      266.06    256.32 o
  -9   3  10       46.11      -67.46    235.42 o
  -8   3  10     2028.17     2025.85    240.96 o
  -7   3  10       33.71     -111.20    195.57 o
  -6   3  10      964.77      711.64    151.88 o
  -5   3  10       33.65       -3.89    119.52 o
  -4   3  10     5370.35     5466.45    562.20 o
  -3   3  10      587.85      519.32    109.93 o
  -2   3  10     8037.27     8108.21    135.22 o
  -1   3  10      317.52      440.38     85.86 o
   0   3  10    12861.52    13284.87    472.08 o
   1   3  10    21475.70    20851.27    484.06 o
   2   3  10      809.98      851.71     44.59 o
   3   3  10    10445.78    10067.58     91.60 o
   4   3  10    15950.18    15943.71    206.37 o
   5   3  10        2.74       20.71     52.74 o
   6   3  10     7386.81     7530.80    208.82 o
   7   3  10      796.50      723.37     55.16 o
   8   3  10      162.60      142.77     71.57 o
   9   3  10      822.14      817.91     81.61 o
  10   3  10        0.33       64.17    123.44 o
  11   3  10      559.33      607.09    137.60 o
  12   3  10      114.65      118.84    237.03 o
 -10   4  10      223.10      308.14    282.09 o
  -9   4  10      178.47      289.51    250.87 o
  -8   4  10        2.87      -55.69    203.69 o
  -7   4  10      232.01       65.71    205.85 o
  -6   4  10      738.09      856.45    174.33 o
  -5   4  10     3716.53     3985.30    366.28 o
  -4   4  10       28.10        4.67    122.25 o
  -3   4  10    10574.80    10635.89    332.26 o
  -2   4  10      125.14       44.38     99.99 o
  -1   4  10     9071.44     8594.38    233.41 o
   0   4  10        8.23       50.35     83.15 o
   1   4  10    23495.94    22657.29     90.67 o
   2   4  10       17.96       40.25     38.95 o
   3   4  10    16682.94    16264.00    103.50 o
   4   4  10      631.10      669.21     53.46 o
   5   4  10     7627.84     7441.95    153.97 o
   6   4  10     6308.03     6375.01    111.41 o
   7   4  10       95.59      143.23     52.58 o
   8   4  10      675.63      594.94     67.09 o
   9   4  10     5519.71     5273.22    258.69 o
  10   4  10      178.04      174.66    113.82 o
  11   4  10      449.40      422.44    129.57 o
  12   4  10        1.23     -105.32    232.68 o
  13   4  10      156.18       54.35    280.80 o
 -10   5  10       55.79       32.91    296.47 o
  -9   5  10      900.06     1147.80    271.51 o
  -8   5  10     1028.29      947.00    250.33 o
  -7   5  10       99.51      -44.11    202.64 o
  -6   5  10       32.59       85.97    193.99 o
  -5   5  10     1188.98      986.43    179.42 o
  -4   5  10     2483.06     2351.40    149.55 o
  -3   5  10      611.47      551.37    135.18 o
  -2   5  10      738.03      624.02    114.96 o
  -1   5  10      401.75      346.18    102.32 o
   0   5  10     3951.00     3795.52    315.73 o
   1   5  10       44.63        9.24     23.56 o
   2   5  10    16994.87    16285.96    350.82 o
   3   5  10      794.39      751.52     50.32 o
   4   5  10      838.58      806.12     50.26 o
   5   5  10        7.98       22.97     41.84 o
   6   5  10    12477.71    11614.57    201.00 o
   7   5  10       32.59       38.06     49.95 o
   8   5  10     6153.28     6186.26    168.20 o
   9   5  10       87.26      145.92    103.77 o
  10   5  10     1248.25     1180.45    117.12 o
  11   5  10      168.53      186.05    120.49 o
  12   5  10      106.43       30.13    233.46 o
  13   5  10       61.62      392.21    270.22 o
 -10   6  10      294.49      341.66    293.33 o
  -9   6  10       38.60       71.57    290.78 o
  -8   6  10      201.98      164.78    228.47 o
  -7   6  10      315.38      189.47    226.04 o
  -6   6  10     1658.34     1497.06    212.12 o
  -5   6  10      103.27       67.28    206.21 o
  -4   6  10     5938.57     5444.96    233.09 o
  -3   6  10     2859.28     2525.83    205.05 o
  -2   6  10     2428.83     2326.70    251.34 o
  -1   6  10      141.81      169.23    108.71 o
   0   6  10      345.87      323.84     96.07 o
   1   6  10      141.17      125.28     83.76 o
   2   6  10    10871.99    10380.10    192.53 o
   3   6  10      283.16      382.25     58.46 o
   4   6  10     1360.78     1500.58     61.42 o
   5   6  10      461.85      498.35     41.19 o
   6   6  10     1966.31     1724.98     49.00 o
   7   6  10     7844.89     7915.71    105.61 o
   8   6  10      351.83      455.08     74.93 o
   9   6  10     1243.25     1299.04    120.70 o
  10   6  10      518.42      556.55    114.39 o
  11   6  10     1356.73     1251.47    123.90 o
  12   6  10        9.43       70.41    257.14 o
  13   6  10      917.63     1049.97    288.78 o
  -9   7  10       14.15       29.71    252.55 o
  -8   7  10       58.46      -16.66    290.77 o
  -7   7  10       12.76     -233.06    267.99 o
  -6   7  10      214.48      268.84    252.23 o
  -5   7  10     7422.09     8300.27    293.65 o
  -4   7  10      535.24      523.23     97.23 o
  -3   7  10      600.59      427.00    147.95 o
  -2   7  10        0.44     -189.56    198.58 o
  -1   7  10    14855.92    15323.53    187.67 o
   0   7  10     3062.23     3211.79    282.82 o
   1   7  10    10235.57    10117.61    144.50 o
   2   7  10      543.07      508.67     67.02 o
   3   7  10     8342.79     8141.02    246.33 o
   4   7  10      490.72      567.24     44.92 o
   5   7  10      294.93      281.77     37.57 o
   6   7  10       24.08      -11.68    102.66 o
   7   7  10    10945.58    10747.21    332.64 o
   8   7  10        8.09       51.83     96.50 o
   9   7  10      313.29      221.64     81.55 o
  10   7  10      549.48      473.99    106.05 o
  11   7  10      812.35      893.07    208.15 o
  12   7  10      603.08      774.48    235.73 o
  13   7  10        5.83      -95.66    286.90 o
  -9   8  10      163.35      132.34    313.79 o
  -8   8  10        0.96      135.11    262.60 o
  -7   8  10      456.78      173.83    277.52 o
  -6   8  10       54.43       11.02    233.65 o
  -5   8  10      282.65      185.77    137.91 o
  -4   8  10      368.20      280.52    100.50 o
  -3   8  10     1830.62     1863.19    103.69 o
  -2   8  10       27.77      -12.52     82.39 o
  -1   8  10      372.71      539.61     85.01 o
   0   8  10    45615.23    44537.50    718.61 o
   1   8  10       95.88      122.94     92.80 o
   2   8  10     2573.55     2395.90     87.99 o
   3   8  10       10.57       43.91     41.22 o
   4   8  10    19518.14    19610.53    361.87 o
   5   8  10     5689.39     6072.56    163.12 o
   6   8  10     9847.54     9379.45    115.53 o
   7   8  10      248.95      380.15    108.65 o
   8   8  10     3889.57     4010.67     99.84 o
   9   8  10        5.74       66.90    133.67 o
  10   8  10       50.10      255.72    129.69 o
  11   8  10      397.61      559.30    210.26 o
  12   8  10     1463.07     1524.86    240.05 o
  13   8  10        3.36      -50.15    228.69 o
  -8   9  10      873.84      882.50    276.47 o
  -7   9  10       18.54      -55.74    283.59 o
  -6   9  10      548.25      576.32    258.53 o
  -5   9  10      686.80      745.54    121.10 o
  -4   9  10     1138.02     1238.56     86.97 o
  -3   9  10       10.24        9.84     81.08 o
  -2   9  10     2684.93     2793.45     96.03 o
  -1   9  10       46.98       56.08     76.25 o
   0   9  10      369.04      503.66     79.31 o
   1   9  10     1358.71     1223.35     74.29 o
   2   9  10     3556.58     3354.27    105.63 o
   3   9  10      884.09     1020.01    156.47 o
   4   9  10     6002.16     5966.02    174.21 o
   5   9  10    33795.91    33132.20    245.95 o
   6   9  10       15.94       25.11     85.37 o
   7   9  10      963.04      988.75     95.32 o
   8   9  10      657.19      599.11     90.67 o
   9   9  10     2165.10     2081.18    106.05 o
  10   9  10     1623.50     1566.39    103.22 o
  11   9  10     1642.22     1477.42    243.84 o
  12   9  10      331.23      432.81    258.29 o
  13   9  10       38.26     -172.76    291.05 o
  -8  10  10       36.94       49.51    316.91 o
  -7  10  10      978.93     1342.78    327.76 o
  -6  10  10        0.98     -169.09    302.57 o
  -5  10  10      459.82      390.49    125.12 o
  -4  10  10       85.76      107.69    118.42 o
  -3  10  10     6870.79     8476.41    456.48 o
  -2  10  10       14.46       62.73     87.19 o
  -1  10  10     2839.53     3036.94     94.42 o
   0  10  10     5325.21     5575.06    118.88 o
   1  10  10     5900.72     6112.20    111.03 o
   2  10  10      327.28      227.42     89.53 o
   3  10  10     3347.93     3283.86    225.19 o
   4  10  10      244.00      368.12    126.91 o
   5  10  10      701.48      630.85     91.31 o
   6  10  10       73.03      108.45     95.88 o
   7  10  10      911.73      857.70    103.74 o
   8  10  10      151.18      116.41     95.56 o
   9  10  10     4072.54     4149.25    154.67 o
  10  10  10     2009.30     2069.82    115.22 o
  11  10  10        1.55     -130.44    252.55 o
  12  10  10       33.13      -95.51    266.25 o
  13  10  10      135.80       71.30    264.75 o
  -7  11  10       74.17      326.93    271.48 o
  -6  11  10      200.95       15.84    167.82 o
  -5  11  10      178.99      -12.93    139.61 o
  -4  11  10      256.62      211.66    135.13 o
  -3  11  10     1969.14     2251.05    128.14 o
  -2  11  10     4169.31     4731.14    251.42 o
  -1  11  10        1.86       27.04     91.01 o
   0  11  10     2579.34     2591.42    117.04 o
   1  11  10      526.35      566.89     89.72 o
   2  11  10     9591.11     9613.33    133.48 o
   3  11  10      991.06      966.33    100.57 o
   4  11  10     2851.38     2816.75    180.54 o
   5  11  10     9841.01     9259.78    271.48 o
   6  11  10     1320.97     1087.65    135.56 o
   7  11  10      928.34      759.68    107.08 o
   8  11  10      379.24      267.71    122.40 o
   9  11  10      764.17      501.54    112.39 o
  10  11  10       10.16      -22.30    116.05 o
  11  11  10      133.26       12.80    152.08 o
  12  11  10      180.99       85.79    268.38 o
  13  11  10        6.22      -53.00    247.22 o
  -7  12  10      149.33      375.71    328.96 o
  -6  12  10      186.18      118.81    179.71 o
  -5  12  10      122.60      -60.93    152.95 o
  -4  12  10        0.51       23.11    143.63 o
  -3  12  10        3.01      165.41    146.00 o
  -2  12  10     1203.45     1379.23    109.51 o
  -1  12  10      243.66      232.44    103.14 o
   0  12  10     1066.58     1149.53    100.51 o
   1  12  10      100.89       33.60     96.98 o
   2  12  10     9777.76     9981.43    189.30 o
   3  12  10      935.04     1136.55    107.18 o
   4  12  10       70.84      124.24     92.86 o
   5  12  10      469.45      583.86    153.05 o
   6  12  10     1147.03     1072.63    107.94 o
   7  12  10     1136.54     1162.04    113.11 o
   8  12  10     1643.02     1758.80    194.37 o
   9  12  10       39.51      -89.86    118.84 o
  10  12  10     2246.38     2135.73    179.20 o
  11  12  10       29.48       29.24    166.93 o
  12  12  10      107.76       45.35    273.05 o
  -6  13  10      236.32      206.73    166.40 o
  -5  13  10     1746.66     2023.38    268.65 o
  -4  13  10      879.85     1133.71    158.40 o
  -3  13  10      185.66      300.16    158.25 o
  -2  13  10      767.41     1129.79    115.33 o
  -1  13  10      186.36      266.60    105.75 o
   0  13  10     2094.62     2405.09    167.82 o
   1  13  10      141.07      240.15    108.01 o
   2  13  10      118.66      144.88    105.57 o
   3  13  10     1758.74     1828.21    111.60 o
   4  13  10       50.74       17.44    100.38 o
   5  13  10     2959.15     2562.25    148.17 o
   6  13  10      263.77      212.73    109.20 o
   7  13  10     3882.20     3516.45    112.74 o
   8  13  10        5.23      -38.59     99.19 o
   9  13  10       13.09      -31.84    148.17 o
  10  13  10        7.79      -28.49    154.07 o
  11  13  10      147.97       70.32    176.05 o
  12  13  10       11.62      -64.96    272.68 o
  -6  14  10       24.68       71.60    160.86 o
  -5  14  10       39.93      -30.58    168.42 o
  -4  14  10      965.28     1142.83    186.92 o
  -3  14  10      287.62      482.17    169.75 o
  -2  14  10      226.03      535.68    160.25 o
  -1  14  10     1903.92     2196.08    221.32 o
   0  14  10     3050.47     4125.04    267.86 o
   1  14  10     4669.71     5393.57    258.41 o
   2  14  10     2518.90     3045.59    252.32 o
   3  14  10     1854.77     1938.43    136.14 o
   4  14  10      801.15      683.22    115.96 o
   5  14  10     3191.64     3218.85    120.18 o
   6  14  10      185.19      295.60    141.39 o
   7  14  10      587.85      597.94    121.80 o
   8  14  10       25.43        0.29    117.36 o
   9  14  10       87.30       34.06    103.74 o
  10  14  10     1438.77     1525.76    198.72 o
  11  14  10      278.99      149.74    183.24 o
  12  14  10      331.85      302.97    187.88 o
  -5  15  10      327.54      494.14    170.57 o
  -4  15  10       20.18       11.96    170.56 o
  -3  15  10       21.33       78.48    187.77 o
  -2  15  10       30.90      131.05    170.40 o
  -1  15  10      169.20      203.37    124.24 o
   0  15  10      220.44      410.16    129.32 o
   1  15  10      333.61      579.73    131.14 o
   2  15  10      272.42      269.47    121.63 o
   3  15  10      761.23      882.89    131.16 o
   4  15  10     3369.00     3773.33    166.91 o
   5  15  10      204.20      199.92    124.76 o
   6  15  10     1991.69     2027.09    124.26 o
   7  15  10     1792.63     1958.65    113.45 o
   8  15  10      865.86      813.03    135.34 o
   9  15  10     1108.96     1010.83    166.00 o
  10  15  10      549.82      385.10    168.82 o
  11  15  10       10.09     -100.33    187.78 o
  -4  16  10      569.26      708.46    199.17 o
  -3  16  10       45.38      105.35    233.85 o
  -2  16  10      286.20      452.64    179.34 o
  -1  16  10      186.92      354.46    173.63 o
   0  16  10     1632.69     2063.63    256.25 o
   1  16  10      224.08      354.44    135.01 o
   2  16  10       23.49      161.50    130.06 o
   3  16  10      826.29      982.47    144.03 o
   4  16  10       37.48       33.32    138.97 o
   5  16  10      168.86      177.74    133.45 o
   6  16  10       85.22      162.09    126.39 o
   7  16  10        6.57      153.98    120.51 o
   8  16  10      320.84      362.50    133.32 o
   9  16  10      850.69      822.41    280.69 o
  10  16  10       24.11      -11.94    291.80 o
  11  16  10      261.26      209.04    240.88 o
  -2  17  10        2.49       76.98    190.44 o
  -1  17  10      502.31      739.04    199.25 o
   0  17  10      499.61      791.88    185.52 o
   1  17  10      701.98      772.72    148.71 o
   2  17  10      383.17      388.82    149.00 o
   3  17  10      832.93     1056.06    141.87 o
   4  17  10     1065.85     1412.88    211.00 o
   5  17  10     1016.13     1056.16    179.46 o
   6  17  10      369.23      271.61    138.48 o
   7  17  10        1.07       55.38    135.02 o
   8  17  10      593.82      743.15    124.89 o
   9  17  10        1.87      273.97    175.63 o
  10  17  10       85.70       17.88    314.45 o
  -1  18  10        0.73        8.07    357.17 o
   0  18  10        2.42       38.21    360.00 o
   1  18  10      573.90      842.19    229.51 o
   2  18  10      608.69      697.04    195.57 o
   3  18  10       74.14       30.86    161.20 o
   4  18  10      541.33      394.97    152.48 o
   5  18  10      753.07      812.77    155.17 o
   6  18  10      143.18       -7.50    151.88 o
   7  18  10      529.25      550.22    150.56 o
   8  18  10      328.52      399.75    138.39 o
   9  18  10      337.10      491.69    248.50 o
   1  19  10       17.16      234.75    363.36 o
   2  19  10       71.86      274.48    209.78 o
   3  19  10      219.17      417.84    204.85 o
   4  19  10       10.69      159.37    203.98 o
   5  19  10       22.94      116.50    181.18 o
   6  19  10      314.46      358.20    191.95 o
   7  19  10      429.36      632.46    222.01 o
  -4 -12  11       18.89       15.77    180.18 o
  -3 -12  11       26.23      202.05    169.87 o
  -2 -12  11       67.89      116.73    169.52 o
  -1 -12  11       10.30      -20.71    127.04 o
   0 -12  11       81.84      171.43    133.91 o
   1 -12  11       16.04       83.99    147.26 o
  -5 -11  11       58.41        6.69    234.43 o
  -4 -11  11        4.46      133.31    160.70 o
  -3 -11  11      132.98      162.81    182.90 o
  -2 -11  11      583.42      717.01    177.27 o
  -1 -11  11       47.73       48.99    100.70 o
   0 -11  11        1.72       69.43    112.21 o
   1 -11  11       84.23       50.22    119.51 o
   2 -11  11       17.46       22.12    134.19 o
   3 -11  11      129.18      182.18    143.66 o
  -7 -10  11        3.55       88.94    243.78 o
  -6 -10  11      388.63      501.86    301.49 o
  -5 -10  11      147.89      271.34    169.66 o
  -4 -10  11      679.27      734.83    170.91 o
  -3 -10  11      804.78      844.66    164.49 o
  -2 -10  11      267.52      448.08    172.30 o
  -1 -10  11     1744.09     1863.46    104.48 o
   0 -10  11      162.25      192.70    101.73 o
   1 -10  11       29.54       45.88    124.54 o
   2 -10  11      138.71      109.35    122.41 o
   3 -10  11      755.95      840.87    136.91 o
   4 -10  11       47.15       91.81    131.39 o
   5 -10  11       26.52      127.07    234.01 o
  -8  -9  11       89.94      140.31    277.57 o
  -7  -9  11       24.46       17.49    287.12 o
  -6  -9  11        0.57      160.10    184.26 o
  -5  -9  11       12.79      -31.14    175.49 o
  -4  -9  11      125.14      114.61    169.58 o
  -3  -9  11       12.30      -10.99    160.97 o
  -2  -9  11      281.77      184.22    145.09 o
  -1  -9  11      681.96      689.16     90.80 o
   0  -9  11      794.97      814.94     93.81 o
   1  -9  11     1105.78     1303.24    119.39 o
   2  -9  11     1954.22     2127.59    119.32 o
   3  -9  11        2.22       39.25    117.97 o
   4  -9  11     1253.47     1431.60    124.99 o
   5  -9  11      148.11      223.08    142.94 o
   6  -9  11      139.47       45.72    324.29 o
  -9  -8  11      168.09      287.62    242.38 o
  -8  -8  11      405.26      573.89    285.57 o
  -7  -8  11      226.88      234.99    172.49 o
  -6  -8  11       26.05      168.60    160.48 o
  -5  -8  11      553.84      518.38    163.57 o
  -4  -8  11     4869.94     5257.41    186.20 o
  -3  -8  11      159.79      229.84    155.21 o
  -2  -8  11       48.96      150.29    143.84 o
  -1  -8  11      134.67       92.02     80.90 o
   0  -8  11      225.22      347.76     83.72 o
   1  -8  11        0.22      209.95    108.06 o
   2  -8  11        3.51       89.29    106.18 o
   3  -8  11      646.90      714.53    113.69 o
   4  -8  11       34.95      150.15    121.53 o
   5  -8  11      474.32      709.45    134.16 o
   6  -8  11      301.40      512.90    137.87 o
   7  -8  11      602.22      922.71    481.25 o
  -9  -7  11       16.46       40.48    259.47 o
  -8  -7  11      546.25      562.73    183.68 o
  -7  -7  11      845.97      962.09    166.86 o
  -6  -7  11        6.73      146.50    169.59 o
  -5  -7  11     1313.82     1292.79    302.49 o
  -4  -7  11      697.87      577.39    152.90 o
  -3  -7  11     2482.85     2744.88    167.04 o
  -2  -7  11      705.83      701.71    138.76 o
  -1  -7  11      333.75      317.84     71.93 o
   0  -7  11      812.30     1006.45     84.79 o
   1  -7  11    11205.80    11761.84    142.88 o
   2  -7  11       13.43      149.45     98.16 o
   3  -7  11      122.60      193.99    103.56 o
   4  -7  11       22.09       14.74    105.25 o
   5  -7  11      263.34      346.57    111.74 o
   6  -7  11        7.09      184.68    122.36 o
   7  -7  11        0.55      160.97    141.27 o
   8  -7  11      131.33      105.15    204.63 o
  -9  -6  11       12.54      122.97    267.12 o
  -8  -6  11        4.36       25.92    155.45 o
  -7  -6  11       80.37      110.60    163.60 o
  -6  -6  11     2086.08     2481.59    180.55 o
  -5  -6  11      130.19      200.04    133.49 o
  -4  -6  11      274.31      119.65    142.91 o
  -3  -6  11      782.90      884.12    129.04 o
  -2  -6  11     3136.41     3242.80    137.67 o
  -1  -6  11       37.43      109.63     65.13 o
   0  -6  11     1798.36     1795.31    138.17 o
   1  -6  11       42.08       54.76     83.17 o
   2  -6  11     2480.37     2441.09     97.22 o
   3  -6  11      549.59      590.71     93.32 o
   4  -6  11      595.88      618.63    103.62 o
   5  -6  11       29.86      140.67    110.59 o
   6  -6  11     2400.31     3023.02    167.73 o
   7  -6  11       11.14      259.00    153.89 o
   8  -6  11       16.46      -96.83    163.29 o
   9  -6  11        4.77     -139.80    211.04 o
  -9  -5  11      320.72      576.44    288.22 o
  -8  -5  11      322.70      206.66    267.93 o
  -7  -5  11       89.56       87.69    188.83 o
  -6  -5  11     2144.54     1835.44    161.02 o
  -5  -5  11        3.09      113.30    147.90 o
  -4  -5  11       13.90      -33.03    139.02 o
  -3  -5  11      435.76      433.54    131.11 o
  -2  -5  11       86.22      205.45    129.55 o
  -1  -5  11     1489.79     1501.33    144.36 o
   0  -5  11      147.44      156.00     66.92 o
   1  -5  11      484.18      372.81     76.22 o
   2  -5  11        9.18       35.93     77.03 o
   3  -5  11      474.04      444.10     85.95 o
   4  -5  11       81.05       63.18     88.45 o
   5  -5  11      862.74      870.08    101.36 o
   6  -5  11      340.38      497.46    113.90 o
   7  -5  11      409.84      461.13    129.99 o
   8  -5  11      138.51       96.60    142.04 o
   9  -5  11      174.74      194.30    156.65 o
 -10  -4  11      318.28      206.30    295.81 o
  -9  -4  11      280.10      492.52    304.72 o
  -8  -4  11        3.40       15.99    274.94 o
  -7  -4  11     1936.54     1931.27    275.06 o
  -6  -4  11        8.56      154.06    232.13 o
  -5  -4  11     2539.85     2626.44    150.49 o
  -4  -4  11      385.15      262.08    140.72 o
  -3  -4  11      451.64      323.35    133.76 o
  -2  -4  11     3093.76     3648.67    188.68 o
  -1  -4  11     6149.90     5747.71     92.46 o
   0  -4  11     1049.44     1012.42     64.77 o
   1  -4  11     1297.29     1183.69     69.97 o
   2  -4  11      417.98      345.83     67.90 o
   3  -4  11      409.17      352.38     79.32 o
   4  -4  11       22.21       24.02     83.80 o
   5  -4  11        6.61       77.51     83.13 o
   6  -4  11       42.31       22.37     94.92 o
   7  -4  11        1.45     -105.51    121.44 o
   8  -4  11       30.73        9.06    127.07 o
   9  -4  11       40.81       77.74    113.05 o
  10  -4  11      114.19       98.87    144.64 o
 -10  -3  11        0.14       46.47    346.05 o
  -9  -3  11      142.57      144.12    272.25 o
  -8  -3  11      193.83      100.27    270.98 o
  -7  -3  11        7.87     -242.54    262.29 o
  -6  -3  11       42.96       27.31    219.97 o
  -5  -3  11     1789.03     1850.19    213.60 o
  -4  -3  11      741.22      943.94    179.64 o
  -3  -3  11       59.12      -46.43    187.61 o
  -2  -3  11     4972.63     5545.01    212.49 o
  -1  -3  11     1294.58     1631.34    173.32 o
   0  -3  11     3647.70     3638.93     92.95 o
   1  -3  11        5.96      -11.36     62.44 o
   2  -3  11       23.25      -49.41     62.46 o
   3  -3  11     7379.96     7168.31     90.58 o
   4  -3  11     1445.13     1572.65     78.22 o
   5  -3  11      613.04      568.28     80.57 o
   6  -3  11      717.84      687.62     84.82 o
   7  -3  11        1.72      -41.28    104.95 o
   8  -3  11       22.31      -21.19    113.49 o
   9  -3  11       45.56       54.18    108.05 o
  10  -3  11        1.22       67.31    117.04 o
  -9  -2  11        9.87      -93.70    330.59 o
  -8  -2  11      661.48      751.99    148.29 o
  -7  -2  11      240.99      310.13    131.48 o
  -6  -2  11     1480.50     1485.35    120.76 o
  -5  -2  11      174.42      204.43     98.09 o
  -4  -2  11     2902.79     2949.32    127.48 o
  -3  -2  11      218.58      264.41    198.37 o
  -2  -2  11     1192.09     1235.31    176.46 o
  -1  -2  11       37.40      203.19    161.46 o
   0  -2  11     5419.03     5915.32    184.52 o
   1  -2  11      108.41       51.78     60.00 o
   2  -2  11       47.11      -30.96     56.48 o
   3  -2  11     2874.24     2973.43     82.56 o
   4  -2  11     3172.81     3004.87     79.73 o
   5  -2  11      354.70      331.86     72.88 o
   6  -2  11       93.12       26.15     93.94 o
   7  -2  11       30.18      -46.86     98.22 o
   8  -2  11     2249.98     2183.28    112.86 o
   9  -2  11       40.06       74.53    102.68 o
  10  -2  11       13.26       61.41    103.85 o
  11  -2  11        8.14        6.22    110.20 o
 -10  -1  11      155.44      135.80    232.78 o
  -9  -1  11        8.11       33.52    172.05 o
  -8  -1  11       34.69        4.57    141.27 o
  -7  -1  11      800.53      786.78    139.55 o
  -6  -1  11      487.55      446.39    124.14 o
  -5  -1  11       22.88      -29.43    103.70 o
  -4  -1  11      733.61      751.35     93.35 o
  -3  -1  11     2498.44     2817.45    193.32 o
  -2  -1  11     6056.68     6090.32    104.83 o
  -1  -1  11     8477.24     8355.89    209.71 o
   0  -1  11     3216.27     3201.13    133.08 o
   1  -1  11     2798.29     2639.54     75.35 o
   2  -1  11     3322.20     3496.86    134.35 o
   3  -1  11     5584.39     5597.35    126.13 o
   4  -1  11        1.90        4.15     57.42 o
   5  -1  11     1392.90     1278.17     68.98 o
   6  -1  11        6.20      -33.52     82.72 o
   7  -1  11       37.73       62.22     87.63 o
   8  -1  11      448.18      591.32     93.57 o
   9  -1  11     1055.05     1172.68     99.10 o
  10  -1  11       21.55       -2.50    101.09 o
  11  -1  11        9.86       -5.27    107.74 o
 -10   0  11       44.73      151.65    205.58 o
  -9   0  11       51.12      -17.70    217.38 o
  -8   0  11       32.80       67.46    150.58 o
  -7   0  11      620.49      423.64    142.94 o
  -6   0  11      833.21      704.01    136.10 o
  -5   0  11     1414.52     1204.63    270.70 o
  -4   0  11      558.06      562.39     98.04 o
  -3   0  11     2080.99     2114.19    166.84 o
  -2   0  11      202.07      110.23    157.80 o
  -1   0  11       13.61       67.18     65.26 o
   0   0  11       48.64       66.79     66.72 o
   1   0  11     6396.57     6704.73    180.05 o
   2   0  11      731.38      751.38     55.19 o
   3   0  11     2872.08     2883.00     77.53 o
   4   0  11     4086.18     3847.83     86.09 o
   5   0  11     1879.27     1975.73     81.58 o
   6   0  11      138.95      185.29     76.16 o
   7   0  11      421.06      444.42     77.66 o
   8   0  11      290.46      299.26     85.63 o
   9   0  11        0.03       65.42     84.06 o
  10   0  11        4.83       31.53     97.12 o
  11   0  11        2.59       52.45    151.74 o
  12   0  11      118.96      136.96    213.36 o
 -10   1  11       53.64       35.23    212.93 o
  -9   1  11        7.48       61.93    193.70 o
  -8   1  11     1027.34     1064.01    219.17 o
  -7   1  11      738.70      567.23    147.15 o
  -6   1  11      236.24      246.21    129.66 o
  -5   1  11      517.07      308.59    119.45 o
  -4   1  11      273.74      132.68    153.01 o
  -3   1  11      308.97      295.22     88.94 o
  -2   1  11      214.01      158.63     83.78 o
  -1   1  11       34.50       34.36     71.12 o
   0   1  11     1644.77     1453.40     75.13 o
   1   1  11      422.26      365.88     54.33 o
   2   1  11     7021.83     7257.10     81.62 o
   3   1  11        8.00       27.81     55.92 o
   4   1  11      525.68      541.84     61.34 o
   5   1  11      431.10      459.36     63.50 o
   6   1  11     8186.96     8526.95     94.97 o
   7   1  11       20.37       95.17     64.52 o
   8   1  11      212.95      302.29     75.55 o
   9   1  11       46.59       73.40     91.27 o
  10   1  11      559.18      541.12    107.97 o
  11   1  11       17.12      152.03    158.02 o
  12   1  11       59.23      139.76    159.63 o
 -10   2  11       14.56      -23.69    202.40 o
  -9   2  11       31.88       54.04    194.75 o
  -8   2  11     1220.59     1198.95    200.71 o
  -7   2  11        8.12       17.04    158.49 o
  -6   2  11     3076.72     3216.31    263.68 o
  -5   2  11      542.63      550.96    121.41 o
  -4   2  11     1228.74     1149.06    115.26 o
  -3   2  11    20028.95    19593.84    375.34 o
  -2   2  11      799.31      751.46    106.88 o
  -1   2  11     3344.93     3300.34    199.80 o
   0   2  11     2474.01     2357.01     65.24 o
   1   2  11     1046.73     1027.55     50.32 o
   2   2  11     9065.17     9563.72    105.23 o
   3   2  11      694.44      749.96    100.88 o
   4   2  11      232.41      246.70     62.21 o
   5   2  11     1252.58     1318.72     72.94 o
   6   2  11       62.86       64.55     66.32 o
   7   2  11     5458.53     5436.54    113.43 o
   8   2  11      161.07      171.68     83.66 o
   9   2  11       14.05        4.21     88.61 o
  10   2  11      147.56      121.89    133.10 o
  11   2  11     2276.05     2461.23    160.22 o
  12   2  11        2.64      150.75    154.11 o
 -10   3  11       89.89      142.00    267.62 o
  -9   3  11        8.26      -12.30    243.18 o
  -8   3  11      472.30      701.18    199.58 o
  -7   3  11     1533.52     1426.46    219.93 o
  -6   3  11      163.41      -40.92    148.47 o
  -5   3  11       38.26       73.01    126.69 o
  -4   3  11     1403.19     1347.00    130.16 o
  -3   3  11    12175.82    12474.38    179.36 o
  -2   3  11      237.68      253.84     97.06 o
  -1   3  11    11821.40    12080.51    434.47 o
   0   3  11      923.75      919.64     89.43 o
   1   3  11      363.66      341.36     89.01 o
   2   3  11    27115.94    25861.87    165.79 o
   3   3  11      930.76     1105.90     59.34 o
   4   3  11     8852.26     8727.57    176.62 o
   5   3  11     1873.29     2073.86     83.51 o
   6   3  11       20.36      -11.78     51.98 o
   7   3  11     1831.46     1693.02     73.94 o
   8   3  11      582.36      546.02     76.22 o
   9   3  11      173.72      221.85    115.41 o
  10   3  11     1068.38     1093.06    132.19 o
  11   3  11        0.94      111.75    143.77 o
  12   3  11      765.69      972.63    155.36 o
 -10   4  11        4.25      -72.89    230.52 o
  -9   4  11      353.45      176.16    221.85 o
  -8   4  11       62.02       26.94    244.85 o
  -7   4  11        7.67      -87.75    207.86 o
  -6   4  11       17.58      127.00    188.48 o
  -5   4  11      248.46       91.08    135.26 o
  -4   4  11      463.22      522.71    132.68 o
  -3   4  11     5652.08     5986.03    358.62 o
  -2   4  11     6370.31     6354.92    177.12 o
  -1   4  11      220.38      219.54     98.61 o
   0   4  11     3209.97     3148.24    109.44 o
   1   4  11     3745.47     3683.08    114.03 o
   2   4  11    18242.29    17299.47    150.51 o
   3   4  11      362.59      380.34     53.60 o
   4   4  11    21950.53    21893.98    162.34 o
   5   4  11       52.04      127.28     53.73 o
   6   4  11       29.64       30.14     52.08 o
   7   4  11      734.32      710.24     59.39 o
   8   4  11     2337.16     2254.16     80.28 o
   9   4  11     1480.83     1534.22    115.33 o
  10   4  11      375.69      360.06    149.87 o
  11   4  11      205.75      173.98    139.18 o
  12   4  11        0.30      -59.56    144.32 o
 -10   5  11      190.34       41.23    241.96 o
  -9   5  11        2.28      164.34    251.91 o
  -8   5  11     1570.16     1412.09    269.31 o
  -7   5  11       80.13      -53.07    242.87 o
  -6   5  11        9.54      197.17    212.93 o
  -5   5  11      131.98      156.98    184.37 o
  -4   5  11     1247.71     1176.00    156.37 o
  -3   5  11      636.37      717.99    135.88 o
  -2   5  11      645.83      565.36    115.26 o
  -1   5  11      126.12       47.20    101.48 o
   0   5  11      279.39      325.86     95.67 o
   1   5  11     7365.33     6603.30    372.48 o
   2   5  11     7261.10     7205.06    130.11 o
   3   5  11    14308.19    14078.33    132.00 o
   4   5  11     1032.14     1059.54     51.81 o
   5   5  11     9885.51     9646.23    113.64 o
   6   5  11      546.73      545.99     50.06 o
   7   5  11     6222.74     5881.98    115.43 o
   8   5  11      102.60      107.09     76.21 o
   9   5  11     8472.37     8211.58    458.28 o
  10   5  11       56.37       90.36    117.50 o
  11   5  11       15.39       52.77    121.75 o
  12   5  11        7.81      -23.76    224.14 o
  13   5  11      479.22      608.83    268.23 o
  -9   6  11      449.52      475.56    240.08 o
  -8   6  11       59.91     -171.45    282.12 o
  -7   6  11      896.46      485.96    259.41 o
  -6   6  11       40.98      158.16    238.93 o
  -5   6  11     1546.50     1306.14    211.10 o
  -4   6  11        4.44      -18.60    200.52 o
  -3   6  11    12349.94    12929.49    845.02 o
  -2   6  11     1642.55     1627.40    138.84 o
  -1   6  11      320.70      288.54    109.04 o
   0   6  11      207.18      189.46    139.26 o
   1   6  11     4617.97     4427.17    124.37 o
   2   6  11     3990.29     3940.38     93.68 o
   3   6  11     3453.37     3794.86     70.98 o
   4   6  11       35.87      -29.50     46.56 o
   5   6  11     1407.11     1440.57     50.21 o
   6   6  11     7864.68     7610.32     72.17 o
   7   6  11      484.36      447.17     78.82 o
   8   6  11     5111.34     4671.85    127.68 o
   9   6  11       27.90       51.19    101.30 o
  10   6  11     2199.05     2157.83    132.48 o
  11   6  11       23.25       46.10    130.11 o
  12   6  11      651.61      577.98    264.82 o
  13   6  11       19.96      223.28    269.11 o
  -9   7  11        6.01     -102.21    315.38 o
  -8   7  11       56.60       -6.44    264.34 o
  -7   7  11       98.22      -22.21    230.49 o
  -6   7  11     2587.58     2761.48    254.22 o
  -5   7  11       21.51      218.58    240.71 o
  -4   7  11     4873.74     4702.40    131.24 o
  -3   7  11      864.86      862.16     88.62 o
  -2   7  11     5932.65     5929.20    145.35 o
  -1   7  11        0.98       -3.03     85.49 o
   0   7  11     3456.44     3732.96    127.96 o
   1   7  11       37.11      -12.16     94.44 o
   2   7  11    29233.27    27406.94    300.30 o
   3   7  11     2263.31     2297.08     81.43 o
   4   7  11       87.89       90.98     52.20 o
   5   7  11       12.48      -10.31     45.16 o
   6   7  11     7602.46     7161.77    103.62 o
   7   7  11       76.51      126.50     79.25 o
   8   7  11     2506.24     2520.28    139.80 o
   9   7  11       91.28       21.99     84.88 o
  10   7  11       77.96       39.96    118.97 o
  11   7  11      246.24      345.67    130.79 o
  12   7  11        4.08      -13.18    214.68 o
  13   7  11      274.74      333.07    291.12 o
  -9   8  11       39.65       83.74    280.87 o
  -8   8  11      258.64       -5.04    320.14 o
  -7   8  11      268.02      153.23    280.57 o
  -6   8  11        4.80     -165.91    277.53 o
  -5   8  11     2941.16     3134.81    253.18 o
  -4   8  11      154.02      154.86     92.94 o
  -3   8  11      590.35      524.29     97.59 o
  -2   8  11     1319.74     1234.45    100.06 o
  -1   8  11    21602.11    21518.21    184.18 o
   0   8  11     1728.30     1821.62     98.69 o
   1   8  11    16068.43    15685.10    464.35 o
   2   8  11      434.41      362.37     67.04 o
   3   8  11     6017.26     5542.49     96.51 o
   4   8  11     2008.18     1818.01     57.17 o
   5   8  11     4462.11     4613.60     96.81 o
   6   8  11      602.42      679.46     89.55 o
   7   8  11    16526.94    16567.65    147.12 o
   8   8  11       50.82      211.18     85.87 o
   9   8  11      266.02      277.48     84.13 o
  10   8  11      212.36      274.38    119.38 o
  11   8  11     1069.43     1472.99    193.64 o
  12   8  11      114.28      153.39    260.38 o
  13   8  11       59.69       16.55    247.78 o
  -8   9  11      136.25      -46.98    328.02 o
  -7   9  11     1066.84     1058.81    319.36 o
  -6   9  11      554.35      380.78    301.02 o
  -5   9  11      840.17      799.75    148.41 o
  -4   9  11       38.91      -17.10    105.41 o
  -3   9  11     1344.53     1461.11    118.80 o
  -2   9  11     1010.58     1176.95    110.20 o
  -1   9  11      136.42       76.93     89.72 o
   0   9  11     4871.73     4808.25    118.23 o
   1   9  11      526.65      501.30     98.54 o
   2   9  11      684.33      490.12     98.86 o
   3   9  11        2.24        4.37     85.45 o
   4   9  11    15654.03    14581.39    133.04 o
   5   9  11     3134.44     3194.42     94.47 o
   6   9  11     5835.95     5864.71    194.27 o
   7   9  11      127.65      275.13    159.22 o
   8   9  11       80.79      113.54     88.24 o
   9   9  11      995.96      906.35    145.87 o
  10   9  11      508.93      568.10    109.84 o
  11   9  11      736.94      706.01    214.62 o
  12   9  11      870.60      836.65    275.43 o
  13   9  11      103.98      -35.44    283.53 o
  -8  10  11      192.75      100.19    345.88 o
  -7  10  11       61.50     -110.13    294.51 o
  -6  10  11      999.37      937.51    306.22 o
  -5  10  11      160.40      147.22    131.09 o
  -4  10  11     1359.26     1421.62    132.39 o
  -3  10  11      186.77      311.99     91.33 o
  -2  10  11     3843.97     4131.27    155.27 o
  -1  10  11     4340.14     4460.47    182.18 o
   0  10  11     7466.97     7653.10    272.58 o
   1  10  11     2401.83     2235.39     94.37 o
   2  10  11      394.87      374.60     97.12 o
   3  10  11     1952.67     1863.40    112.06 o
   4  10  11     1543.15     1440.79    117.54 o
   5  10  11        8.39        1.86     85.94 o
   6  10  11      417.56      343.81     94.82 o
   7  10  11      699.53      746.41    101.64 o
   8  10  11        9.72       11.50     94.51 o
   9  10  11      559.68      567.85    103.14 o
  10  10  11      313.08      298.15    106.96 o
  11  10  11      275.46      259.14    239.27 o
  12  10  11       58.69       -1.00    265.19 o
  13  10  11       32.29      154.26    233.60 o
  -7  11  11      163.90      210.58    292.73 o
  -6  11  11       69.61     -256.97    287.92 o
  -5  11  11        4.98      -54.20    140.44 o
  -4  11  11       16.38       14.68    140.26 o
  -3  11  11     1276.77     1512.87    105.75 o
  -2  11  11      488.63      564.34     94.91 o
  -1  11  11      832.78     1063.06    101.08 o
   0  11  11       92.15       84.55     91.86 o
   1  11  11     3219.40     3364.03    106.46 o
   2  11  11     1166.32     1085.05     93.43 o
   3  11  11      953.55     1024.64    145.13 o
   4  11  11     8179.77     7606.23    234.57 o
   5  11  11     3334.04     3057.93    123.39 o
   6  11  11     6109.67     5312.71    124.28 o
   7  11  11     1510.85     1503.49    112.85 o
   8  11  11      817.28      716.16    122.66 o
   9  11  11      185.99      112.16    120.04 o
  10  11  11      886.43      801.12    122.08 o
  11  11  11      214.60      -57.52    254.42 o
  12  11  11       96.77      106.45    268.45 o
  13  11  11        0.33       21.52    277.90 o
  -7  12  11       21.89       33.58    308.53 o
  -6  12  11       38.89      -35.48    185.43 o
  -5  12  11        8.90        1.88    158.33 o
  -4  12  11      879.48      933.60    149.31 o
  -3  12  11      516.80      651.91    153.99 o
  -2  12  11      516.64      661.36    102.17 o
  -1  12  11       17.25       -9.02     96.95 o
   0  12  11     1813.08     2198.16    122.82 o
   1  12  11      102.32      131.87     94.73 o
   2  12  11      344.91      300.50    101.90 o
   3  12  11     3712.56     3765.24    220.41 o
   4  12  11       21.93       39.74    100.87 o
   5  12  11       10.93      108.58    129.05 o
   6  12  11      287.36      305.81    104.93 o
   7  12  11     1760.91     1892.64    151.42 o
   8  12  11      136.32       39.36    114.84 o
   9  12  11     3867.66     4010.68    185.59 o
  10  12  11      154.81       96.30    167.15 o
  11  12  11      888.69      884.02    166.66 o
  12  12  11      369.42      541.01    286.29 o
  -6  13  11       85.85       96.85    444.81 o
  -5  13  11      261.28      232.02    169.53 o
  -4  13  11      177.88       93.27    163.84 o
  -3  13  11     2153.35     2627.79    171.71 o
  -2  13  11      112.65      246.84    113.97 o
  -1  13  11      773.17      866.07    117.47 o
   0  13  11      341.56      460.28    109.99 o
   1  13  11     4294.60     4608.46    125.08 o
   2  13  11      629.15      698.64    108.53 o
   3  13  11       52.01       27.85    111.30 o
   4  13  11      653.66      758.69    114.86 o
   5  13  11     3224.43     3213.41    134.27 o
   6  13  11      396.33      301.05    124.37 o
   7  13  11      116.27       63.18    135.71 o
   8  13  11     1500.51     1270.88    141.15 o
   9  13  11       21.37      -23.97    127.49 o
  10  13  11        9.52      -73.40    131.35 o
  11  13  11       36.19      -16.34    183.17 o
  12  13  11      126.99      108.31    292.65 o
  -5  14  11       85.01      148.98    173.64 o
  -4  14  11       97.07      131.98    185.03 o
  -3  14  11        7.54       59.58    160.70 o
  -2  14  11     1635.15     2254.12    175.90 o
  -1  14  11        1.44      170.28    117.13 o
   0  14  11     1746.66     1943.54    139.39 o
   1  14  11        3.56       52.02    114.67 o
   2  14  11     4565.99     5189.55    135.58 o
   3  14  11     1644.76     1911.96    121.80 o
   4  14  11     1776.12     1707.88    118.08 o
   5  14  11     1118.15     1104.25    120.31 o
   6  14  11     2511.26     2629.55    128.37 o
   7  14  11       75.90       34.21    134.03 o
   8  14  11      273.16      137.81    107.43 o
   9  14  11     1176.40     1104.76    114.78 o
  10  14  11      340.09      243.93    136.96 o
  11  14  11       32.30       -2.55    187.43 o
  12  14  11       65.34       -6.63    285.37 o
  -4  15  11       76.29      205.18    167.68 o
  -3  15  11      166.25      328.17    190.97 o
  -2  15  11       45.86      148.60    166.33 o
  -1  15  11       76.43      112.23    125.01 o
   0  15  11       28.67      143.80    118.40 o
   1  15  11      332.03      522.24    121.24 o
   2  15  11      222.79      357.28    124.48 o
   3  15  11     1751.25     1899.22    131.06 o
   4  15  11      156.03       90.04    129.24 o
   5  15  11     1355.32     1193.42    124.41 o
   6  15  11      171.33      287.16    137.89 o
   7  15  11     1414.34     1428.64    154.11 o
   8  15  11     1003.86      893.40    130.60 o
   9  15  11      503.27      433.06    125.36 o
  10  15  11      488.20      444.19    190.04 o
  11  15  11      298.24      187.34    172.11 o
  -3  16  11      359.66      547.40    197.51 o
  -2  16  11      635.36     1080.24    183.49 o
  -1  16  11      831.68     1240.50    189.84 o
   0  16  11       16.50       84.42    141.53 o
   1  16  11      481.53      591.55    142.26 o
   2  16  11     1382.79     1755.36    146.55 o
   3  16  11        3.62       -9.32    139.55 o
   4  16  11        0.34        5.92    136.14 o
   5  16  11       13.18      -72.03    129.97 o
   6  16  11      370.84      361.51    125.65 o
   7  16  11      155.26      250.99    128.34 o
   8  16  11      482.97      543.93    127.11 o
   9  16  11       11.21      -12.61    131.68 o
  10  16  11      364.55       89.87    265.18 o
  11  16  11       31.96     -128.26    308.75 o
  -2  17  11      696.14      871.59    192.39 o
  -1  17  11      207.41      474.69    201.16 o
   0  17  11      704.87      832.00    148.55 o
   1  17  11       54.00       88.84    146.01 o
   2  17  11      816.50     1080.49    156.39 o
   3  17  11     1607.42     2038.53    179.78 o
   4  17  11      637.23      821.34    139.43 o
   5  17  11       18.31        7.54    147.41 o
   6  17  11      106.96      128.24    137.84 o
   7  17  11      815.04      920.84    134.38 o
   8  17  11       68.09      275.75    132.33 o
   9  17  11        0.01      117.39    115.71 o
  10  17  11       61.13       10.80    271.31 o
  -1  18  11      168.96      283.11    190.28 o
   0  18  11      303.96      618.17    209.04 o
   1  18  11       76.14       91.77    150.92 o
   2  18  11        0.62       45.66    158.53 o
   3  18  11     1170.80     1461.40    191.27 o
   4  18  11       83.03       10.00    160.01 o
   5  18  11      514.77      375.12    177.92 o
   6  18  11      202.73      115.23    142.17 o
   7  18  11      225.68      161.47    147.10 o
   8  18  11      588.75      587.95    138.81 o
   9  18  11      307.16      545.19    323.11 o
   1  19  11       53.38      327.04    359.89 o
   2  19  11       61.59      -28.16    206.58 o
   3  19  11       45.77       -1.28    197.08 o
   4  19  11      111.36       22.69    212.53 o
   5  19  11       82.89        4.96    202.23 o
   6  19  11       90.90      103.64    185.43 o
   7  19  11       10.22      -19.75    223.72 o
  -5 -11  12      197.87       51.42    230.54 o
  -4 -11  12       83.10      118.44    178.56 o
  -3 -11  12        1.49      -14.44    194.81 o
  -2 -11  12      347.32      382.40    226.61 o
  -1 -11  12      351.18      513.55    128.24 o
   0 -11  12      256.78      284.00    122.52 o
   1 -11  12        5.46       89.57    129.03 o
   2 -11  12      120.43      131.28    192.37 o
  -6 -10  12      160.10      100.31    269.08 o
  -5 -10  12      585.29      586.43    190.51 o
  -4 -10  12       95.73      119.59    158.38 o
  -3 -10  12      643.48      743.15    188.01 o
  -2 -10  12     1187.92     1474.26    189.23 o
  -1 -10  12       46.57       53.63    114.05 o
   0 -10  12      298.33      306.95    118.75 o
   1 -10  12      330.00      421.22    122.08 o
   2 -10  12      115.97       93.24    130.09 o
   3 -10  12       96.41      162.30    139.09 o
   4 -10  12      277.54      326.83    335.66 o
  -7  -9  12       59.30       70.94    278.26 o
  -6  -9  12       87.58      394.30    193.39 o
  -5  -9  12        9.06      -50.91    180.85 o
  -4  -9  12       33.78       30.21    172.57 o
  -3  -9  12      163.22      230.80    168.82 o
  -2  -9  12      219.26      156.62    154.83 o
  -1  -9  12     1075.74      999.42    114.01 o
   0  -9  12      639.42      753.13    115.67 o
   1  -9  12      307.77      296.52    121.12 o
   2  -9  12      508.65      511.44    120.56 o
   3  -9  12     1120.61     1175.24    131.82 o
   4  -9  12       14.70      -11.73    128.04 o
   5  -9  12      172.65      100.39    151.46 o
  -8  -8  12      248.66      224.55    244.91 o
  -7  -8  12      105.04      236.38    178.49 o
  -6  -8  12      200.52      255.94    228.71 o
  -5  -8  12      292.12      129.79    182.24 o
  -4  -8  12      393.94      502.24    172.98 o
  -3  -8  12     2441.45     2430.82    165.76 o
  -2  -8  12       28.37       48.20    152.03 o
  -1  -8  12      132.25      170.29     84.09 o
   0  -8  12        0.19       23.02    102.23 o
   1  -8  12        4.70       33.98    112.83 o
   2  -8  12      184.14      175.01    111.08 o
   3  -8  12       42.02       48.40    114.21 o
   4  -8  12      528.09      553.96    129.33 o
   5  -8  12      100.29      159.60    135.39 o
   6  -8  12      145.56      180.90    134.79 o
  -8  -7  12       81.91       17.09    262.27 o
  -7  -7  12      284.51      384.11    165.73 o
  -6  -7  12      260.47      337.11    150.99 o
  -5  -7  12      517.39      437.12    164.61 o
  -4  -7  12     2150.89     2187.85    171.60 o
  -3  -7  12      325.53      317.47    143.65 o
  -2  -7  12      506.85      644.95    153.49 o
  -1  -7  12      641.32      575.46     81.39 o
   0  -7  12     1609.46     1570.90     94.57 o
   1  -7  12       81.74      198.12     99.05 o
   2  -7  12     1798.00     1998.93    111.83 o
   3  -7  12        9.04      -30.05    107.86 o
   4  -7  12       30.81       13.77    114.37 o
   5  -7  12       80.44      152.99    129.40 o
   6  -7  12       13.50      150.51    128.06 o
   7  -7  12      118.43       98.32    149.04 o
  -9  -6  12        0.15      -88.06    274.60 o
  -8  -6  12      191.18       43.55    245.03 o
  -7  -6  12      231.18      397.92    229.53 o
  -6  -6  12        0.47      134.76    158.63 o
  -5  -6  12       84.67      164.85    159.00 o
  -4  -6  12       18.36      -23.05    241.29 o
  -3  -6  12      123.79      200.37    142.89 o
  -2  -6  12      321.04      419.77    141.86 o
  -1  -6  12      138.89      108.24     89.56 o
   0  -6  12      594.47      559.81     82.21 o
   1  -6  12     2834.11     2994.27    142.86 o
   2  -6  12       28.86       53.26     91.79 o
   3  -6  12      461.64      470.21     98.23 o
   4  -6  12      272.47      327.35    104.42 o
   5  -6  12      627.41      687.21    145.38 o
   6  -6  12      478.44      457.42    128.25 o
   7  -6  12      236.89      246.57    207.81 o
   8  -6  12        1.42      -89.32    199.44 o
  -9  -5  12       54.86      216.75    295.45 o
  -8  -5  12       19.57      -10.71    240.07 o
  -7  -5  12      144.68      -26.16    229.17 o
  -6  -5  12       67.57      112.29    207.70 o
  -5  -5  12     1292.69     1418.57    221.94 o
  -4  -5  12        1.03     -209.69    213.51 o
  -3  -5  12      712.30      616.45    199.95 o
  -2  -5  12       52.60       93.76    181.77 o
  -1  -5  12      134.28       40.32     66.96 o
   0  -5  12        8.57       19.02     74.06 o
   1  -5  12      108.74       82.85     85.57 o
   2  -5  12       65.65       16.01     80.97 o
   3  -5  12      422.66      448.47     85.83 o
   4  -5  12       93.34       72.83     96.74 o
   5  -5  12       93.59       20.24    102.74 o
   6  -5  12      544.29      566.58    110.98 o
   7  -5  12      105.88      191.46    132.16 o
   8  -5  12      129.63       76.57    153.11 o
   9  -5  12       16.75       18.80    160.80 o
 -10  -4  12       20.87       17.90    340.51 o
  -9  -4  12      120.73      240.41    281.79 o
  -8  -4  12      105.26      123.64    259.83 o
  -7  -4  12       13.15     -104.41    262.45 o
  -6  -4  12     2327.61     2464.97    263.15 o
  -5  -4  12      177.99      267.83    200.84 o
  -4  -4  12       28.97     -128.66    192.44 o
  -3  -4  12       18.82     -160.22    195.30 o
  -2  -4  12      364.70      442.92    183.22 o
  -1  -4  12     3236.36     3144.14    153.58 o
   0  -4  12      473.65      391.41     70.50 o
   1  -4  12        5.94      -16.37     69.24 o
   2  -4  12      584.12      584.94     75.18 o
   3  -4  12      452.12      482.79     81.14 o
   4  -4  12       13.53      -31.93     82.66 o
   5  -4  12       31.84      -79.43     95.03 o
   6  -4  12      118.14      104.53    103.34 o
   7  -4  12      124.85       48.40    132.94 o
   8  -4  12      136.80      106.37    129.37 o
   9  -4  12      116.99       39.58    135.54 o
 -10  -3  12      140.02      346.65    364.66 o
  -9  -3  12       24.08      242.27    289.30 o
  -8  -3  12      317.15      322.84    293.68 o
  -7  -3  12        5.92      -24.31    247.09 o
  -6  -3  12     1388.04     1202.06    228.24 o
  -5  -3  12      239.68      264.45    208.03 o
  -4  -3  12       32.09      186.68    204.92 o
  -3  -3  12       32.66      -86.03    180.13 o
  -2  -3  12      648.99      717.99    188.18 o
  -1  -3  12     7691.49     7366.89     99.91 o
   0  -3  12     4677.89     4782.78    155.91 o
   1  -3  12     1236.64     1311.44     75.58 o
   2  -3  12      101.32       -4.86     66.96 o
   3  -3  12       87.60      111.88     74.48 o
   4  -3  12     4630.01     4924.59     99.12 o
   5  -3  12       53.38       47.22     89.78 o
   6  -3  12      113.56      104.58     93.60 o
   7  -3  12       42.18       40.52    117.64 o
   8  -3  12      363.22      430.49    129.36 o
   9  -3  12        4.67        5.47    120.67 o
  10  -3  12        7.57      133.82    122.16 o
 -10  -2  12       82.60      -40.71    324.51 o
  -9  -2  12       17.05     -116.42    335.91 o
  -8  -2  12       38.30       46.87    276.10 o
  -7  -2  12      365.05      193.30    282.54 o
  -6  -2  12     2735.73     2740.53    264.82 o
  -5  -2  12     1596.96     1769.03    231.59 o
  -4  -2  12      217.32      367.53    204.84 o
  -3  -2  12     1067.01      816.10    190.51 o
  -2  -2  12      763.74      742.97    189.50 o
  -1  -2  12     5428.06     5503.27    193.66 o
   0  -2  12      149.07      197.82     59.29 o
   1  -2  12       18.14       -2.86     53.41 o
   2  -2  12      423.11      491.18     61.05 o
   3  -2  12     1412.09     1320.37     74.28 o
   4  -2  12     2432.03     2607.56    110.46 o
   5  -2  12     1866.30     1816.24     83.06 o
   6  -2  12       90.18      -12.33     98.86 o
   7  -2  12       17.61       32.62    110.20 o
   8  -2  12       43.16      100.48    116.56 o
   9  -2  12     1071.37     1101.06    110.44 o
  10  -2  12      170.45      246.05    110.29 o
  -9  -1  12      381.42      434.75    172.98 o
  -8  -1  12       62.83       50.85    145.28 o
  -7  -1  12       85.31      114.72    139.73 o
  -6  -1  12      534.61      515.42    125.56 o
  -5  -1  12      584.39      600.55    112.09 o
  -4  -1  12      247.09      311.59     95.29 o
  -3  -1  12     3642.90     3940.57    464.67 o
  -2  -1  12      426.84      339.92     73.17 o
  -1  -1  12     4768.18     4723.54    296.63 o
   0  -1  12     3439.68     3810.32    181.00 o
   1  -1  12     1666.35     1617.86     98.72 o
   2  -1  12       31.51       -6.56     53.87 o
   3  -1  12        2.29       -0.36     60.30 o
   4  -1  12      712.78      765.53     68.85 o
   5  -1  12       48.08       38.29     67.47 o
   6  -1  12        1.92      -20.21     86.90 o
   7  -1  12      975.03     1043.75     96.61 o
   8  -1  12     1019.81      992.90     94.97 o
   9  -1  12      159.14      339.50    102.75 o
  10  -1  12      251.80      245.19    106.98 o
  11  -1  12      116.25      244.37    144.42 o
 -10   0  12      103.66      255.51    206.72 o
  -9   0  12        9.35      113.99    179.21 o
  -8   0  12        0.27       27.48    153.65 o
  -7   0  12       41.33       27.05    141.67 o
  -6   0  12       12.56      -52.23    134.00 o
  -5   0  12       29.12      -82.41    117.90 o
  -4   0  12     2431.83     2300.21    219.75 o
  -3   0  12      588.70      587.09    156.43 o
  -2   0  12      800.27      697.98     89.27 o
  -1   0  12      582.76      547.75     71.14 o
   0   0  12       28.45       68.51     70.58 o
   1   0  12     2226.14     2101.27     97.27 o
   2   0  12    13554.87    14107.53    237.06 o
   3   0  12       23.54       37.95     55.89 o
   4   0  12      281.68      298.14     58.82 o
   5   0  12      351.75      462.27     80.36 o
   6   0  12     1218.76     1309.35     90.30 o
   7   0  12      165.98      227.07     78.12 o
   8   0  12      138.39      179.30     84.74 o
   9   0  12      192.82      288.89     93.96 o
  10   0  12       16.07      113.69    101.46 o
  11   0  12       30.58       94.84    170.66 o
 -10   1  12      150.44      149.86    216.27 o
  -9   1  12        0.34      -27.27    189.08 o
  -8   1  12      103.72       84.30    152.61 o
  -7   1  12      437.05      517.69    145.81 o
  -6   1  12      484.31      454.91    132.21 o
  -5   1  12     1782.61     1704.43    201.69 o
  -4   1  12      110.82       88.03    105.27 o
  -3   1  12      104.77       80.87     97.21 o
  -2   1  12      822.77      713.62     90.36 o
  -1   1  12      194.25      197.37     81.23 o
   0   1  12       22.16       28.51     54.25 o
   1   1  12     5063.02     5333.66    210.77 o
   2   1  12     4032.41     3912.56    104.52 o
   3   1  12     2949.13     2927.34     71.54 o
   4   1  12     2941.58     2923.47    164.43 o
   5   1  12       57.29       93.70     71.76 o
   6   1  12     2035.00     2073.52     84.00 o
   7   1  12     9107.91     9847.92    132.08 o
   8   1  12      270.47      289.99     90.83 o
   9   1  12       54.58       61.00     99.66 o
  10   1  12        7.68      151.25    151.98 o
  11   1  12      311.82      351.02    155.74 o
  12   1  12       91.60      341.01    230.29 o
 -10   2  12      124.28      100.96    224.17 o
  -9   2  12      328.23      257.43    200.74 o
  -8   2  12       14.83       10.39    210.24 o
  -7   2  12     1262.81     1122.41    247.72 o
  -6   2  12     1015.49     1087.36    213.52 o
  -5   2  12     2637.51     2566.12    289.00 o
  -4   2  12      414.46      357.79    110.58 o
  -3   2  12      113.69      153.59    102.59 o
  -2   2  12      814.18      708.14    117.61 o
  -1   2  12      971.95      905.47     97.42 o
   0   2  12    11862.05    11492.25    280.17 o
   1   2  12     2250.87     2330.17     63.38 o
   2   2  12      194.89      225.30     47.74 o
   3   2  12      564.85      674.99     76.52 o
   4   2  12      378.37      399.24     74.98 o
   5   2  12      645.37      694.47     71.46 o
   6   2  12     7107.58     7253.47    230.63 o
   7   2  12     1419.38     1644.43     88.24 o
   8   2  12     1225.16     1367.20     95.56 o
   9   2  12     1317.40     1516.76    104.82 o
[truncated: 191,153 more chars]
